# Supplementary material for: Dynamic acylome reveals metabolite driven modifications in Syntrophomonas wolfei
Source: Front Microbiol. 2022 Nov 7;13:1018220. doi: 10.3389/fmicb.2022.1018220 (PMC9676460; doi:10.3389/fmicb.2022.1018220)
Supplement: Supplementary file 2 [file Table_1.XLSX]

## Sheet: Sheet1
Step in Beta-Oxidation	Protein Accessions	Peptide Sequence	Modifications	m/z	Charge
1	Swol_0436	AAELIIEEMKDECCVQLGIGGMPNAVGK	M9(Oxidation); K10(Acetyl)	992.813	3
1	Swol_0436	IVPTLKPGAIVTDPR	K6(Acetyl)	540.322	3
1	Swol_0436	IVPTLKPGAIVTDPR	K6(Butyryl)	823.996	2
1	Swol_0436	LKSKIVPTLKPGAIVTDPR	K2(Acetyl); K4(3-hydroxybutyryl)	541.079	4
1	Swol_0436	LKSKIVPTLKPGAIVTDPR	K2(Acetyl); K4(Acetyl)	706.428	3
1	Swol_0436	SKIVPTLKPGAIVTDPR	K2(Acetyl)	612.031	3
1	Swol_0436	SKIVPTLKPGAIVTDPR	K2(Butyryl)	621.375	3
1	Swol_0436	SKIVPTLKPGAIVTDPR	K2(Acetyl); K8(Acetyl)	938.549	2
1	Swol_0436	SKIVPTLKPGAIVTDPR	K2(Butyryl); K8(Acetyl)	952.564	2
1	Swol_0436	SKIVPTLKPGAIVTDPR	K2(3-hydroxybutyryl); K8(Acetyl)	640.71	3
1	Swol_0436	SKIVPTLKPGAIVTDPR	K2(3-hydroxybutyryl)	470.282	4
1	Swol_1014	AADGSIKSR	K7(Acetyl)	473.751	2
1	Swol_1014	AQKIIVEVNEK	K3(Acetyl)	656.877	2
1	Swol_1014	DELIKAAQEQGIWR	K5(Acetyl)	566.965	3
1	Swol_1014	IIVEVNEKQPR	K8(Acetyl)	683.888	2
1	Swol_1014	IIVEVNEKQPR	K8(Butyryl)	697.904	2
1	Swol_1147	AEALINIAHPDLRDELVKEAQK	K22(Butyryl)	636.601	4
1	Swol_1147	AEALINIAHPDLRDELVKEAQK	K18(Acetyl)	629.593	4
1	Swol_1147	DELVKEAQK	K5(Acetyl)	551.293	2
1	Swol_1147	TADEAVKVVK	K7(Acetyl)	551.311	2
1	Swol_1932	SKLVTADEAAK	K11(Butyryl)	401.559	3
1	Swol_1932	YQKLLEEYK	K3(Acetyl)	628.332	2
2	Swol_0268	EDLLGKEGQGLQIAMSSFDHGR	K6(Acetyl)	810.729	3
2	Swol_0384	AYQEMLKVYAGYAK	M5(Oxidation); K7(Acetyl)	846.921	2
2	Swol_0384	DDIKPVLGPILK	K4(Acetyl)	675.406	2
2	Swol_0384	DDIKPVLGPILK	K4(Butyryl)	689.421	2
2	Swol_0384	GNAALSKEFAILDK	K7(Acetyl)	759.912	2
2	Swol_0384	KAASDLIEITTPLCK	K1(Acetyl)	822.948	2
2	Swol_0384	KAASDLIEITTPLCK	K1(Acetyl); C14(Carbamidomethyl)	851.458	2
2	Swol_0384	QILDQAVLADKK	K12(Acetyl)	692.396	2
2	Swol_0384	QILDQAVLADKK	K11(Butyryl)	706.411	2
2	Swol_1841	KFSENEIAPLVK	K1(Acetyl)	708.89	2
2	Swol_2052	AFAAFNSIIDMNAAWTTTNKQLK	M11(Oxidation); K20(Acetyl)	872.106	2
2	Swol_2052	DIKFQIK	K3(Acetyl)	467.274	2
2	Swol_2052	DPDAKPGTAGISCLVVPK	K5(Acetyl)	905.474	2
2	Swol_2052	DPDAKPGTAGISCLVVPK	K5(Acetyl); C13(Carbamidomethyl)	933.985	2
2	Swol_2052	ESDEIGMKHVGGNEK	M7(Oxidation); K8(Acetyl)	563.26	3
2	Swol_2052	ESDEIGMKHVGGNEK	K8(3-hydroxybutyryl)	572.602	3
2	Swol_2052	HVGGNEKAVISPDVFK	K7(Butyryl)	589.653	3
2	Swol_2052	HVGGNEKAVISPDVFK	K7(Acetyl)	580.309	3
2	Swol_2052	KGEPFKK	K6(Acetyl)	438.253	2
2	Swol_2052	KWLAEIGDFIANKK	K1(Acetyl)	558.979	3
2	Swol_2052	LAELGDSHFDANFYKGK	K15(Acetyl)	651.983	3
2	Swol_2052	STDPKGPSVR	K5(Acetyl)	543.283	2
2	Swol_2126	AKHIVSFAFTEPGTGSDPK	K2(Acetyl)	677.678	3
3	Swol_2031	IANKAPLAVGYAK	K4(Acetyl)	679.396	2
3	Swol_2031	IGLVNHVYPADQLMDEAKK	M14(Oxidation); K18(Acetyl)	733.71	3
3	Swol_2031	KIANKAPLAVGYAK	K5(Acetyl)	495.964	3
3	Swol_2129	LEKGILLVSLNRPEK	K3(Acetyl)	584.352	3
4	Swol_0307;Swol_0791	KVVLYDIK	K1(Acetyl)	510.31	2
4	Swol_0435	KAVEKGK	K1(Acetyl); K5(Butyryl)	436.266	2
4	Swol_0435	LVEVIPGAETSEAVSSAIVELCKK	K23(Acetyl)	838.784	3
4	Swol_0791	AIAAIGKSLAK	K7(Acetyl)	542.84	2
4	Swol_0791	VVLYDIKQEFVDR	K7(Acetyl)	833.446	2
4	Swol_0791;Swol_2030	VKEGPGFVVNR	K2(Acetyl)	622.343	2
4	Swol_2030	FVDKAIGAIK	K4(Acetyl)	552.327	2
4	Swol_2030	FVDKAIGAIK	K4(Butyryl)	566.342	1
4	Swol_2030	FVDKAIGAIKK	K4(Acetyl)	411.252	3
4	Swol_2030	FVDKAIGAIKK	K4(Butyryl)	420.596	3
4	Swol_2030	GKAAPGTADAVVGR	K2(Butyryl)	670.37	2
4	Swol_2030	LDAMMGPDVILATNTSSLSITEIAAITKR	M4(Oxidation); M5(Oxidation); K28(Acetyl)	1036.21	3
4	Swol_2030	NVILYDIDMKFVDK	M9(Oxidation); K10(Acetyl)	885.955	2
4	Swol_2030	NVILYDIDMKFVDK	K10(3-hydroxybutyryl)	899.968	2
5	Swol_0308	KGITIIETDEHPIR	K1(Butyryl)	423.739	4
5	Swol_0675	EECDALALTSHQNAVKAVDEGIFDR	C3(Carbamidomethyl); K16(Acetyl)	944.115	3
5	Swol_0675	EIVPVVIKSK	K8(Butyryl)	591.379	2
5	Swol_0675	GASLETMAKLPPAFK	M7(Oxidation); K9(Acetyl)	809.932	2
5	Swol_0675	IIGMKVGLPVR	M4(Oxidation); K5(Butyryl)	634.894	2
5	Swol_0675	IIGMKVGLPVR	M4(Oxidation); K5(Acetyl)	620.879	2
5	Swol_0675	KGGVVTAANASGINDCAAAAVFMSK	M23(Oxidation); K25(Acetyl)	804.396	3
5	Swol_0675	KGGVVTAANASGINDCAAAAVFMSK	K1(Acetyl); C16(Carbamidomethyl); M23(Oxidation)	823.404	3
5	Swol_0675	VISKDEHPIR	K4(Acetyl)	412.563	3
5	Swol_0789	MLKEDFGIEMDLSK	M1(Oxidation); K3(Acetyl); M10(Oxidation)	577.269	3
5	Swol_1934	AGDADIIMAGGTENMDK	K17(Acetyl)	584.259	3
5	Swol_1934	AGDADIIMAGGTENMDKAPFILPNAR	K17(Acetyl)	546.87	5
5	Swol_1934	GKKGDIVFDTDEHPR	K2(Acetyl); K3(Butyryl)	609.308	3
5	Swol_2051	AGDADIILAGGTENMDKAPFLLPNAR	K17(Crotonyl)	685.351	4
5	Swol_2051	AGIPKEITAFTINK	K5(Butyryl)	786.953	2
5	Swol_2051	AGIPKEITAFTINK	K5(Acetyl)	772.938	2
5	Swol_2051	AVSLAAQVIKAGDADIILAGGTENMDK	K10(Acetyl)	905.141	3
5	Swol_2051	EKADELGIKPMAK	K9(Acetyl); M11(Oxidation)	744.39	2
5	Swol_2051	GGSVTAGNASGINDGAAAVIVMSKEK	K24(Acetyl)	816.08	3
5	Swol_2051	GKKGDTVFDTDEHPR	K3(Butyryl)	443.721	4
5	Swol_2051	KGDTVFDTDEHPR	K1(3-hydroxybutyryl)	534.918	3
5	Swol_2051	KGDTVFDTDEHPR	K1(Butyryl)	529.586	3
5	Swol_2051	KGDTVFDTDEHPR	K1(Acetyl)	520.243	3
5	Swol_2051	KGDTVFDTDEHPRK	K1(Butyryl)	572.285	3
5	Swol_2051	KGGSVTAGNASGINDGAAAVIVMSK	K1(Butyryl); M23(Oxidation)	787.739	3
5	Swol_2051	KGGSVTAGNASGINDGAAAVIVMSK	K1(Acetyl)	773.065	3
5	Swol_2051	KGGSVTAGNASGINDGAAAVIVMSK	K1(Acetyl); M23(Oxidation)	778.395	3
5	Swol_2051	KGGSVTAGNASGINDGAAAVIVMSK	K1(Acetyl); M23(Oxidation); K25(Acetyl)	778.395	3
5	Swol_2051	KGGSVTAGNASGINDGAAAVIVMSKEK	K27(Acetyl)	858.778	3
5	Swol_2051	KGGSVTAGNASGINDGAAAVIVMSKEK	M23(Oxidation); K25(Acetyl)	864.108	3
5	Swol_2051	SQDLAAKAIESGR	K7(Butyryl)	708.378	2
5	Swol_2051	SQDLAAKAIESGR	K7(Acetyl)	694.362	2
5	Swol_2051	TPVGTFGGTIKDVGAADLGALVMGEAITR	K11(Butyryl); M23(Oxidation)	968.509	3
5	Swol_2051	TPVGTFGGTIKDVGAADLGALVMGEAITR	K11(Acetyl)	953.836	3
5	Swol_2051	TPVGTFGGTIKDVGAADLGALVMGEAITR	K11(Acetyl); M23(Oxidation)	959.166	3
5	Swol_2051;Swol_1934	AGIKAEQIDEVIFGCVLQAGLGQNVAR	K4(Acetyl); C15(Carbamidomethyl)	966.843	2
5	Swol_2051;Swol_1934	EKADELGIKPMAK	K2(Acetyl)	491.266	3
5	Swol_2051;Swol_1934	FKDEIVPVVIK	K2(Acetyl)	664.895	2
5	Swol_2051;Swol_1934	FKDEIVPVVIKGK	K13(3-hydroxybutyryl)	519.98	3
5	Swol_2051;Swol_1934	FKDEIVPVVIKGK	K13(Butyryl)	771.469	2
5	Swol_2051;Swol_1934	FKDEIVPVVIKGK	K11(Acetyl)	757.453	2
5	Swol_2051;Swol_1934	FKDEIVPVVIKGK	K11(Acetyl)	505.305	3
5	Swol_2051;Swol_1934	KSTPEAMAKLAPAFK	M7(Oxidation); K9(Butyryl)	559.306	3
5	Swol_2051;Swol_1934	KSTPEAMAKLAPAFK	M7(Oxidation); K9(Acetyl)	549.962	3
5	Swol_2051;Swol_1934	STPEAMAKLAPAFK	M6(Oxidation); K8(Butyryl)	774.408	2
5	Swol_2051;Swol_1934	STPEAMAKLAPAFK	K8(Acetyl)	752.397	2
5	Swol_2051;Swol_1934	STPEAMAKLAPAFK	M6(Oxidation); K8(Acetyl)	760.392	2
6	Swol_0768 114566306	EVDVATADSKVR	K10(Acetyl)	666.344	2
6	Swol_0768 114566306	GKEVDVATADSK	K2(Acetyl)	631.317	2
6	Swol_0768 114566306	GKEVDVATADSK	K2(Butyryl)	645.333	2
6	Swol_0768 114566306	GKEVDVATADSKVR	K12(Acetyl)	506.27	3
6	Swol_0768 114566306	KSGMLGLSGVSNDLR	K1(Acetyl)	788.412	2
6	Swol_0768 114566306	KSGMLGLSGVSNDLR	K1(Acetyl); M4(Oxidation)	796.407	2
6	Swol_0768 114566306	LGMNSSEANNYFNKK	M3(Oxidation); K15(Acetyl)	887.904	2
6	Swol_0768 114566306	LGMNSSEANNYFNKK	M3(Oxidation); K14(Butyryl)	901.92	2
6	Swol_0768 114566306	LGMNSSEANNYFNKK	K15(Acetyl)	879.909	2
6	Swol_0768 114566306	MKVLVVNAGSSSIK	M1(Oxidation); K2(Acetyl)	745.914	2
6	Swol_0768 114566306	VVHGGEGFAESVVIDDEVKR	K19(Acetyl)	728.703	3
7	Swol_0767 114566305	TAKAEAIGPILQGIAKPVNDLSR	K3(Acetyl)	802.124	3
7	Swol_0767 114566305	VARPILLGDEGAIKGIASK	K14(Acetyl)	650.718	3
