# Supplementary material for: Dynamic acylome reveals metabolite driven modifications in Syntrophomonas wolfei
Source: Front Microbiol. 2022 Nov 7;13:1018220. doi: 10.3389/fmicb.2022.1018220 (PMC9676460; doi:10.3389/fmicb.2022.1018220)
Supplement: Supplementary file 3 [file Table_2.XLSX]

## Sheet: BC Shotgun-Proteins
Accession	Description	ΣCoverage	Σ# Proteins	Σ# Unique Peptides	Σ# Peptides	Σ# PSMs	B1: Area	B2: Area	B3: Area	Score B1	Coverage B1	# Peptides B1	# PSM B1	Score B2	Coverage B2	# Peptides B2	# PSM B2	Score B3	Coverage B3	# Peptides B3	# PSM B3	# AAs	MW [kDa]	calc. pI
Mhun_0003	YP_501503 CheW protein	24	1	3	4	24	5.11119e+07	117545454	7.21886e+07	95.3	13	2	3	297.08	14.5	3	11	293.906	24	4	10	200	22.2509	6.60986
Mhun_0015	YP_501513 methyl-accepting chemotaxis sensory transducer	2.83	1	2	2	2	0	4.72807e+06	0					82.65	2.83	2	2					706	75.6149	4.85596
Mhun_0018	YP_501515 peptidase S8 and S53, subtilisin, kexin, sedolisin	6.24	1	3	3	5	4.5481e+07	3.40254e+07	30999507		0			175.28	6.24	3	5		0			625	65.4115	5.59229
Mhun_0023	YP_501520 serine hydroxymethyltransferase (EC 2.1.2.1)	9.86	1	3	4	6	0	7.18569e+07	0		0			199.63	9.86	4	6		0			436	47.3717	6.69775
Mhun_0024	YP_501521 hypothetical protein	21.09	1	2	2	3	0	1.06211e+07	6.39963e+06		0				0			147.33	21.09	2	3	147	16.5645	5.09717
Mhun_0029	YP_501526 amino acid ABC transporter ATP-binding protein, PAAT family (TC 3.A.1.3.-)	10.8	1	2	2	2	1.46773e+07	8.38102e+06	3.18662e+07	79.91	10.8	2	2		0				0			250	28.1064	6.78564
Mhun_0031	YP_501528 amino acid ABC transporter substrate-binding protein, PAAT family (TC 3.A.1.3.-)	21.32	1	4	4	10	6458524	5.79214e+07	1.28029e+07		0			147.15	15.07	3	4	232.82	21.32	4	6	272	30.0728	4.58936
Mhun_0032	YP_501529 amino acid ABC transporter substrate-binding protein, PAAT family (TC 3.A.1.3.-)	35.14	1	7	7	14	0	1.8014e+08	3.43319e+07		0			260.82	28.26	5	7	269.703	23.19	5	7	276	30.3625	4.84326
Mhun_0037	YP_501534 protein of unknown function DUF34	14.69	1	3	3	6	0	2.75172e+07	3.92097e+07		0			67.09	8.57	2	2	155.55	14.69	3	4	245	26.8358	5.56689
Mhun_0039	YP_501536 alanyl-tRNA synthetase (EC 6.1.1.7)	9.17	1	7	7	15	1.92074e+07	3.09973e+07	1.12134e+07		0			271.977	7.53	6	8	241.058	6	4	7	916	101.959	5.96045
Mhun_0041	YP_501538 hypothetical protein	6.51	1	2	2	3	0	11054209	8942185		0				0			95.2637	6.51	2	3	292	32.0359	7.82568
Mhun_0044	YP_501541 Ferritin and Dps	45.71	1	7	7	26	2.2738e+07	4.07315e+08	1.00467e+08	157.192	19.43	3	5	472.588	41.71	6	13	294.494	30.86	5	8	175	20.066	4.83057
Mhun_0045	YP_501542 glutamate synthase (NADPH) GltB2 subunit (EC 1.4.1.13)	25.9	1	12	12	30	1.10428e+08	1.86906e+08	1.73401e+08	85.2749	4.54	2	2	614.183	19.85	10	19	429.575	15.31	7	9	529	58.0612	7.04932
Mhun_0050	YP_501547 DNA-directed RNA polymerase, subunit B' (EC 2.7.7.6)	14.67	1	7	7	18	2.4266e+07	5.50424e+07	3.4087e+07	66.66	4.63	2	2	322.919	14.67	7	11	162.364	9.07	4	5	518	59.0181	6.23975
Mhun_0051	YP_501548 DNA-directed RNA polymerase, subunit B' (EC 2.7.7.6)	5.12	1	3	3	7	3.11035e+06	7.75532e+07	2.54245e+07		0			134.259	5.12	3	4	87.5821	2.81	2	3	606	67.4155	6.0874
Mhun_0052	YP_501549 DNA-directed RNA polymerase, subunit A' (EC 2.7.7.6)	13.09	1	9	9	23	2.94333e+07	1.019e+08	3.93624e+07	129.22	3.5	3	4	454.641	11.74	8	12	211.102	9.59	6	7	886	99.553	6.75635
Mhun_0053	YP_501550 DNA-directed RNA polymerase, subunit A' (EC 2.7.7.6)	9.65	1	5	5	14	7.99546e+06	3.78794e+07	4.38632e+07		0			306.951	9.65	5	9	225.848	5.97	3	5	653	74.8085	5.24951
Mhun_0054	YP_501551 LSU ribosomal protein L30E	42.11	1	3	3	6	22387500	4.01342e+07	3.58358e+07		0			135.96	42.11	3	3	78.24	22.11	2	3	95	10.0252	7.94287
Mhun_0056	YP_501553 hypothetical protein	22.22	1	5	5	8	0	1.21421e+08	99860905		0			113.9	14.56	3	3	168.495	22.22	5	5	261	28.5505	6.68311
Mhun_0058	YP_501555 hypothetical protein	16.39	1	4	4	10	3.39759e+07	9.32721e+07	6.64238e+07	177.021	11.48	3	4	175.37	15.98	3	3	165.142	15.98	3	3	244	26.2378	4.75439
Mhun_0062	YP_501559 anti-sigma-factor antagonist (STAS) domain protein	53.45	1	4	4	9	0	9.73192e+06	6.78483e+06		0			202.41	36.21	3	5	172.78	42.24	3	4	116	12.4787	5.23682
Mhun_0065	YP_501562 hypothetical protein	8.38	1	2	2	6	0	6.14651e+07	1.32585e+07					163.4	8.38	2	3	164.25	8.38	2	3	167	18.052	3.81494
Mhun_0069	YP_501566 hypothetical protein	10.85	1	2	2	2	7.80526e+06	18236783	1.69736e+07		0			90.97	10.85	2	2		0			212	24.2788	4.41162
Mhun_0080	YP_501577 hypothetical protein	43.22	1	4	4	8	1.8624e+06	45488557	2.32777e+07		0			180.171	43.22	4	5	130.799	24.58	3	3	118	13.0178	6.30322
Mhun_0082	YP_501579 glutamyl-tRNA(Gln) amidotransferase subunit E (EC 6.3.5.7)	3.75	1	2	2	3	9.33452e+06	2.63072e+07	9.6794e+06		0			112.751	3.75	2	3		0			614	68.1474	5.66846
Mhun_0084	YP_501581 argininosuccinate lyase (EC 4.3.2.1)	4.26	1	2	2	2	0	1.14097e+07	9.86423e+06		0			68.36	4.26	2	2		0			493	54.5991	6.03662
Mhun_0085	YP_501582 ABC transporter, substrate-binding protein, aliphatic sulphonates	28.29	1	7	7	13	7.17643e+07	1.97174e+08	1.07962e+08	96.19	7.43	2	2	426.71	19.14	5	6	205.58	15.14	3	5	350	37.5378	4.95752
Mhun_0088	YP_501585 LSU ribosomal protein L10AE	14.71	1	2	2	2	0	338174188	8.58784e+07		0				0			87.9687	14.71	2	2	170	19.1339	10.0815
Mhun_0095	YP_501592 succinyl-CoA synthetase (ADP-forming) beta subunit (EC 6.2.1.5)	7.52	1	3	3	6	0	4.09036e+07	1.54461e+07		0			85.1064	4.74	2	4	50.19	4.74	2	2	359	38.3525	5.78271
Mhun_0096	YP_501593 succinyl-CoA synthetase (ADP-forming) alpha subunit (EC 6.2.1.5)	20.49	1	5	5	7	0	4.7171e+07	4.15159e+07					119.7	15.63	4	5	65.35	7.64	2	2	288	29.5051	5.30029
Mhun_0097	YP_501594 hypothetical protein	8.51	1	2	2	4	0	1.12327e+07	1.59678e+07					85.53	8.51	2	2	82.7487	8.51	2	2	329	35.3754	5.22412
Mhun_0099	YP_501596 TPR repeat	14.4	1	3	3	3	21531708	2.64746e+07	0		0			148.55	14.4	3	3		0			243	27.3195	4.62744
Mhun_0106	YP_501603 hypothetical protein	3.29	1	2	2	3	0	2.40655e+07	6.57215e+06					96.46	3.29	2	3		0			365	40.3565	4.53857
Mhun_0107	YP_501604 hypothetical protein	7.69	1	2	2	6	6.92122e+06	1.97191e+07	2.95385e+07		0			98.43	7.69	2	3	115.66	7.69	2	3	273	30.5004	8.76318
Mhun_0108	YP_501605 response regulator receiver domain protein (CheY-like)	31.67	1	2	2	5	0	5.58265e+07	1.96871e+07					89.78	31.67	2	3	80.41	31.67	2	2	120	12.9169	7.18115
Mhun_0109	YP_501606 response regulator receiver (CheY-like) modulated CheB methylesterase	9.94	1	3	3	8	30663122	3.87736e+07	4.67963e+07		0			139.27	9.94	3	4	179.809	5.85	2	4	342	36.6425	7.43018
Mhun_0110	YP_501607 CheA signal transduction histidine kinases	16.34	1	13	14	21	2.91331e+07	7.79353e+07	2.12986e+07	117.63	4.65	4	4	292.96	8.12	7	9	259.242	9.01	8	8	1010	110.232	4.90674
Mhun_0113	YP_501610 arginine decarboxylase (EC 4.1.1.19)	13.81	1	2	2	3	0	1.4149e+07	0		0			96.07	13.81	2	3					181	19.9619	5.21143
Mhun_0115	YP_501612 carbamoyl-phosphate synthase large subunit	2.56	1	3	3	6	0	1.95986e+07	18775937		0			109.264	2.56	3	3	75.75	1.52	2	3	1056	115.502	5.16064
Mhun_0116	YP_501613 argininosuccinate synthase (EC 6.3.4.5)	10.89	1	4	4	7	3.36729e+07	5.20985e+07	1.44365e+07	87.35	5.57	2	2	145.44	8.1	3	5		0			395	43.8505	5.68115
Mhun_0118	YP_501614 putative PAS/PAC sensor protein	24.91	1	6	6	9	6.01297e+06	2.5777e+07	8.7287e+06		0			148.914	21.13	5	5	155.27	12.83	3	4	265	30.252	6.96143
Mhun_0127	YP_501623 Chaperone DnaJ	6.35	1	2	2	3	3.21244e+06	5649689	669440		0				0			126.32	6.35	2	3	378	41.0616	8.23584
Mhun_0128	YP_501624 Chaperone DnaK	36.56	1	17	18	56	7.57091e+07	1.46679e+08	1.81722e+08	383.973	18.69	8	12	778.488	21.8	11	19	970.708	31.48	15	25	610	66.0022	5.021
Mhun_0129	YP_501625 GrpE protein	20.77	1	3	3	5	1.01941e+07	1.46161e+07	1.45762e+07		0			106.8	20.77	3	3	109.944	16.94	2	2	183	20.4571	4.64014
Mhun_0138	YP_501633 protein of unknown function DUF39	4.77	1	2	2	2	0	3.78968e+07	3.691e+07		0			71.78	4.77	2	2		0			503	55.1921	5.94775
Mhun_0139	YP_501634 dihydroxyacid dehydratase (EC 4.2.1.9)	11.27	1	5	5	14	5.44531e+07	2.28394e+08	1.99021e+08	136.297	4.73	3	4	181.22	8.55	4	5	168.68	9.45	4	5	550	58.3615	6.37939
Mhun_0147	YP_501642 Malate dehydrogenase (oxaloacetate decarboxylating)	12.94	1	5	5	6	0	4.28289e+07	3.82267e+07		0			205.846	10.7	4	4	63.16	4.48	2	2	402	42.8501	5.59229
Mhun_0148	YP_501643 putative PAS/PAC sensor protein	43.14	1	12	12	38	1.99824e+08	6.00039e+08	3.50133e+08	246.74	16.72	4	5	812.798	38.46	10	18	738.579	28.76	8	15	299	33.2845	5.59229
Mhun_0149	YP_501644 protein of unknown function DUF35	17.05	1	2	2	5	1.98506e+07	4.85067e+07	4.61953e+07		0			53.52	17.05	2	2	120.35	17.05	2	3	129	14.6585	9.61279
Mhun_0150	YP_501645 Thiolase	16.02	1	5	5	12	0	7.1576e+07	6.73634e+07		0			259.79	11.11	4	6	254.651	13.95	4	6	387	40.7525	5.22412
Mhun_0151	YP_501646 hydroxymethylglutaryl-CoA synthase (EC 2.3.3.10)	12	1	5	5	16	2.43346e+07	7.30116e+07	4.49634e+07	110.286	4	2	3	160.906	11.71	4	7	204.252	9.43	4	6	350	37.1594	5.69385
Mhun_0154	YP_501649 heat shock protein Hsp20	51.28	1	6	6	20	1.4078e+07	6.2748e+08	0	268.085	27.56	3	6	343.62	51.28	6	10	188.98	27.56	3	4	156	17.862	5.16064
Mhun_0165	YP_501660 archaeal histone	62.32	1	2	6	31	2.18418e+09	4.186e+09	8.92812e+08	396.228	50.72	3	10	523.028	62.32	6	14	247.61	60.87	4	7	69	7.27394	6.04932
Mhun_0171	YP_501666 iron-containing alcohol dehydrogenase	6.2	1	3	3	8	0	3.9483e+07	2.23782e+07		0			182.97	6.2	3	4	178.46	4.22	2	4	403	43.2843	5.66846
Mhun_0174	YP_501668 phosphoenolpyruvate carboxylase, type 2 (EC 4.1.1.31)	6.5	1	3	3	4	8.07754e+06	3.12807e+07	9.35823e+06		0			187.36	6.5	3	4		0			492	56.3058	5.75732
Mhun_0179	YP_501673 Heat shock protein 70	15.24	1	7	7	11	0	3.92737e+07	3.08067e+07		0			113.795	6.3	3	3	241.052	15.24	7	8	571	63.5615	4.94482
Mhun_0185	YP_501678 periplasmic binding protein	16.43	1	6	6	16	2.09711e+07	6.67482e+07	4.56309e+07		0			385.439	16.43	6	11	202.914	10.8	4	5	426	46.6285	4.80518
Mhun_0195	YP_501688 extracellular solute-binding protein, family 5	14.83	1	7	7	14	1.03317e+07	5.9403e+07	4.86281e+07	55.35	3.42	2	2	200.81	13.5	6	7	157.06	9.32	5	5	526	58.7641	5.37646
Mhun_0210	YP_501701 extracellular solute-binding protein, family 5	28.52	1	12	12	33	3.54701e+07	3.20097e+08	9.25368e+07	126.08	4.69	2	3	694.69	28.52	11	20	371.303	17.97	8	10	512	56.8972	4.76709
Mhun_0218	YP_501709 extracellular solute-binding protein, family 5	9.68	1	4	4	6	1.4631e+07	4.40767e+07	5.30625e+07		0			166.93	8.19	3	3	90.24	6.7	3	3	537	59.4366	5.17334
Mhun_0233	YP_501724 hypothetical protein	12.39	1	4	4	6	0	3.07187e+07	9.85784e+06		0			130.3	12.39	4	4	94.53	7.37	2	2	339	38.9523	5.26221
Mhun_0234	YP_501725 hypothetical protein	14.59	1	4	4	7	3720070	1.29461e+07	1.07361e+07		0			162.803	10.64	3	5	107.199	7.29	2	2	329	37.5357	4.95752
Mhun_0242	YP_501733 daunorubicin resistance ABC transporter ATP-binding subunit	11.86	1	4	4	10	142056356	1.86154e+08	2.71783e+08		0			185.32	8.97	3	5	210.814	11.86	4	5	312	34.4088	6.354
Mhun_0248	YP_501739 periplasmic binding protein	17.6	1	5	5	11	0	2.47938e+07	13002927		0			193.18	14.67	4	7	93.73	8.8	3	4	375	40.9447	4.81787
Mhun_0266	YP_501756 anaerobic cobalt chelatase	21.71	1	5	5	10	7.58098e+06	431056906	1.18846e+08		0			332.31	18.86	4	6	147.73	17.08	4	4	281	30.4871	6.53662
Mhun_0298	YP_501788 hypothetical protein	11.44	1	2	2	2	5.79076e+06	0	0	105.721	11.44	2	2		0				0			236	25.1839	8.32373
Mhun_0306	YP_501795 hypothetical protein	4.18	1	2	2	4	8.3236e+06	30831719	7.89489e+06		0			79.81	4.18	2	2	97.38	4.18	2	2	526	60.6774	6.7124
Mhun_0310	YP_501799 hypothetical protein	8.57	1	2	2	5	1.00966e+07	2.4261e+07	17302865		0			83.28	8.57	2	2	95.71	8.57	2	3	210	22.963	6.04932
Mhun_0326	YP_501815 amino acid/amide ABC transporter substrate-binding protein, HAAT family (TC 3.A.1.4.-)	5.44	1	2	2	2	7.26306e+06	0	1.02394e+07		0				0			60.62	5.44	2	2	441	48.5165	4.99561
Mhun_0331	YP_501820 methyl-accepting chemotaxis sensory transducer	21.68	1	11	12	35	4.15863e+07	1.61069e+08	9.44582e+07	140.28	4.56	3	3	804.431	18.12	10	19	532.7	14.84	8	13	701	74.5453	4.76709
Mhun_0332	YP_501821 ATPase, E1-E2 type	6.19	1	4	4	10	5.84491e+06	3.33034e+07	9.73643e+06		0			237.491	6.19	4	6	227.83	4.2	3	4	905	97.5514	5.77002
Mhun_0336	YP_501825 UspA	12.32	1	4	4	6	0	7.03679e+07	84548310					97.16	12.32	4	4	56.88	5.99	2	2	284	32.0431	5.78271
Mhun_0347	YP_501836 methyl-accepting chemotaxis sensory transducer	23.8	1	14	14	45	3.50975e+07	1.21354e+08	9.57017e+07	362.519	10.06	6	9	622.785	19.41	12	20	537.1	18.27	11	16	706	75.9341	4.75439
Mhun_0354	YP_501843 methyl-accepting chemotaxis sensory transducer with Cache sensor	6.63	1	4	5	9	0	58479615	4.13948e+07		0			98.4957	3.81	3	3	200.635	5.41	4	6	814	87.1732	4.66553
Mhun_0365	YP_501852 archaeal histone	47.06	1	3	3	6	8.12404e+07	1.61346e+08	1.20876e+08	120.639	32.35	2	2	121.492	47.06	3	4		0			68	7.20977	7.25439
Mhun_0368	YP_501855 hypothetical protein	13.95	1	3	3	4	5.73768e+07	1.62345e+08	32797334	79.2768	9.3	2	2	112.23	10.23	2	2		0			215	23.312	4.83057
Mhun_0418	YP_501901 PKD	7.83	1	4	4	8	1.12427e+07	6.98901e+07	4.39952e+07		0			148.91	4.31	2	4	171.03	5.27	3	4	626	67.9425	4.52588
Mhun_0420	YP_501903 PKD	3.8	1	3	3	8	3.35972e+07	8.00293e+07	4.72384e+07		0			141.41	3.8	3	3	202.83	2.51	2	5	1236	132.118	4.99561
Mhun_0421	YP_501904 PKD	5.36	1	5	5	11	8.21264e+07	1.62796e+08	5.47114e+07		0			183.58	5.36	5	7	118.56	3.15	3	4	952	105.877	4.86865
Mhun_0422	YP_501905 PKD	15.72	1	11	11	24	6.21198e+07	5.17609e+08	8.86022e+07	111.08	4.74	4	4	481.74	13.67	9	14	189.291	6.24	5	6	929	105.263	4.86865
Mhun_0423	YP_501906 PKD	5.39	1	6	6	11	2.0005e+07	1.7568e+08	2.31706e+08		0			149.25	3.74	4	5	240.911	3.84	4	6	1095	119.962	4.70361
Mhun_0424	YP_501907 PKD	17.65	1	18	18	56	1.31807e+08	5.15904e+08	427252309	431.548	7.97	9	12	1004.93	15.79	16	24	939.12	13.7	14	20	1292	140.986	4.64014
Mhun_0425	YP_501908 PKD	23.88	1	24	24	69	1.57406e+08	1.77632e+08	2.07838e+08	643.14	13.65	13	16	1238.12	19.58	19	29	965.72	17.38	17	24	1231	135.144	4.7417
Mhun_0426	YP_501909 PKD	11.52	1	7	7	14	1.43667e+07	5.88501e+07	3.72994e+07		0			373.7	11.52	7	9	200.95	3.19	2	5	816	88.0934	4.44971
Mhun_0429	YP_501912 hypothetical protein	17.02	1	2	2	2	0	5.21031e+06	7.02429e+06						0			66.7524	17.02	2	2	141	16.5565	5.85889
Mhun_0432	YP_501914 hypothetical protein	5.09	1	5	5	10	8.46071e+06	2.61669e+07	1.84716e+07	65	1.8	2	2	179.233	4.39	4	5	121.99	2.2	2	3	1002	107.31	4.83057
Mhun_0435	YP_501916 ABC transporter related	4.42	1	2	2	2	7.55625e+06	14725259	8.14869e+06		0				0			87.34	4.42	2	2	588	65.559	5.57959
Mhun_0442	YP_501923 hypothetical protein	19.17	1	4	4	9	7.04281e+06	3.18384e+07	1.15063e+07	80.7207	9.17	2	2	135.14	14.17	3	4	81.4	8.75	2	3	240	26.7407	6.78564
Mhun_0444	YP_501925 methenyltetrahydromethanopterin cyclohydrolase (EC 3.5.4.27)	32.7	1	8	8	32	1.03146e+08	8.55094e+08	2.23687e+08	188.685	15.56	4	6	461.373	32.7	8	14	416.867	28.25	7	12	315	33.9618	4.84326
Mhun_0448	YP_501929 NAD-dependent epimerase/dehydratase	9.74	1	3	3	3	0	1.91169e+07	8.94556e+06		0			102.5	9.74	3	3		0			308	33.7791	5.38916
Mhun_0450	YP_501931 pyruvate ferredoxin oxidoreductase, gamma subunit (EC 1.2.7.1)	32.22	1	4	4	9	6.03457e+06	1.0071e+08	8.79971e+06		0			235.12	32.22	4	7	90.94	12.22	2	2	180	19.1422	8.39697
Mhun_0452	YP_501933 pyruvate ferredoxin oxidoreductase, alpha subunit (EC 1.2.7.1)	13.73	1	5	5	10	1.55723e+07	1.09351e+08	1.01178e+08		0			136.09	11.4	4	4	134.15	10.1	4	6	386	42.4795	4.94482
Mhun_0453	YP_501934 pyruvate ferredoxin oxidoreductase, beta subunit (EC 1.2.7.1)	12.54	1	3	3	6	7.47961e+07	1.12118e+08	132948883		0			176.59	8.81	2	4	107.88	9.49	2	2	295	31.8871	8.20654
Mhun_0465	YP_501946 pyruvate kinase (EC 2.7.1.40)	8	1	3	3	3	7.11568e+06	1.19448e+07	1.09305e+07		0			131.95	8	3	3		0			500	54.5198	7.31299
Mhun_0489	YP_501970 von Willebrand factor, type A	12.25	1	7	7	21	1.65024e+07	4.84474e+07	2.7279e+07	194.73	9.61	5	6	300.472	12.25	7	9	315.824	6.98	4	6	645	70.1336	4.55127
Mhun_0495	YP_501976 methyl-accepting chemotaxis sensory transducer with Cache sensor	5.41	1	3	4	7	0	1.98332e+07	5.31216e+07		0			76.84	2.77	2	2	161.497	5.41	4	5	795	87.5832	5.13525
Mhun_0497	YP_501978 hypothetical protein	19.23	1	3	3	9	19231374	4.11201e+07	5.34665e+07		0			147.9	19.23	3	5	113.69	13.08	2	4	130	14.9551	5.65576
Mhun_0498	YP_501979 APHP	12.29	1	5	5	10	7.19341e+06	4.79701e+07	5.85286e+06	67.89	4.22	2	2	148.98	8.07	3	4	178.83	6.42	2	4	545	59.0416	4.39893
Mhun_0499	YP_501980 methyl-accepting chemotaxis sensory transducer	5.04	1	4	4	9	3.59309e+06	3.6957e+07	4.70037e+06	77.56	2.68	2	2	137.5	4.07	3	4	106.35	3.86	3	3	933	104.993	4.89404
Mhun_0500	YP_501981 hypothetical protein	23.57	1	5	5	15	1.94943e+07	7.22808e+07	4.09652e+07	160.206	10.19	2	4	150.171	16.56	3	5	175.008	17.83	4	6	157	17.0657	4.81787
Mhun_0515	YP_501994 hypothetical protein	65.67	1	4	4	12	2.21557e+08	7.05845e+08	7.54877e+08		0			159.436	65.67	3	4	347.528	65.67	4	8	67	7.60723	9.81787
Mhun_0516	YP_501995 aspartate/glutamate/uridylate kinase	18.82	1	4	4	6	4.43541e+07	7.33421e+07	3.19805e+06		0			188.443	18.82	4	6		0			271	29.8168	6.75635
Mhun_0521	YP_502000 ABC transporter tungsten-binding protein	20.2	1	6	6	20	1.21507e+08	3.79802e+08	3.87535e+08	143.991	10.1	3	4	336.382	20.2	6	10	241.139	19.54	5	6	307	33.4234	4.53857
Mhun_0528	YP_502007 hypothetical protein	32.38	1	4	4	9	2.08328e+07	5.37345e+08	0	132.94	32.38	4	4	146.68	25.71	3	5		0			105	12.2259	5.63037
Mhun_0532	YP_502011 hypothetical protein	9.01	1	2	2	5	2.16115e+07	6.02082e+07	2.91829e+07		0				0			209.444	9.01	2	5	344	36.2175	4.76709
Mhun_0535	YP_502014 protein of unknown function DUF853, NPT hydrolase putative	9.18	1	4	4	12	3.40331e+06	2.96761e+07	15781078	63.5807	3.99	2	2	211.99	9.18	4	6	166.858	7.78	3	4	501	54.8641	8.35303
Mhun_0536	YP_502015 ATPase, E1-E2 type	8.9	1	7	7	11	7.4554e+06	1.35851e+07	1.3004e+07	133.78	3.96	3	3	172.26	5.27	4	5	146.42	2.31	2	3	910	98.999	5.45264
Mhun_0541	YP_502020 hypothetical protein	12.54	1	3	3	9	2.06958e+07	3.14518e+07	2.10163e+07		0			168.94	12.54	3	5	132.67	12.54	3	4	295	32.3758	5.09717
Mhun_0550	YP_502029 ATP-dependent nuclease subunit B-like	3.07	1	3	3	3	0	1.09392e+07	0					100.636	3.07	3	3		0			1140	129.997	5.80811
Mhun_0552	YP_502031 4-alpha-glucanotransferase (EC 2.4.1.25)	4.02	1	2	2	4	0	6.02326e+06	7.54944e+06		0			83.3062	4.02	2	2	62.38	4.02	2	2	497	57.6259	5.37646
Mhun_0554	YP_502033 hypothetical protein	12.95	1	4	4	10	5.11336e+06	5.89436e+07	1.4746e+07	63.5587	5.12	2	2	190.978	12.95	4	6	61.1435	5.12	2	2	332	38.1432	6.68311
Mhun_0556	YP_502035 6-phosphofructokinase (EC 2.7.1.11)	18.54	1	5	5	15	1.21995e+07	5.93192e+07	6.2031e+07		0			257.8	18.54	5	7	274.963	18.54	5	8	329	34.9463	6.55127
Mhun_0558	YP_502037 Tryptophan synthase, beta chain-like	17.92	1	6	6	21	7.68617e+07	3.42212e+08	275321239	190.99	5.31	2	5	357.95	13.72	4	8	330.45	9.73	4	8	452	49.6669	5.79541
Mhun_0566	YP_502045 CoA-binding	21.51	1	13	13	39	3.09133e+07	1.04304e+08	3.27572e+07	186.353	7.56	5	7	540.136	15.7	9	17	447.134	12.5	8	15	688	75.6561	5.88428
Mhun_0568	YP_502047 TATA binding protein of transcription factor TFIID	47.31	1	8	8	38	5.19439e+07	3.46206e+08	1.70742e+08	140.201	19.35	4	5	704.997	47.31	8	18	667.109	47.31	8	15	186	20.035	6.85889
Mhun_0571	YP_502050 protein of unknown function DUF201	6.69	1	2	2	2	0	1.12381e+07	1.01115e+07					64.7751	6.69	2	2		0			299	32.3802	5.30029
Mhun_0575	YP_502054 hypothetical protein	16.28	1	2	2	3	1.43401e+07	5.6384e+07	0		0			119.05	16.28	2	3		0			129	15.012	6.354
Mhun_0576	YP_502055 archaeal histone	66.67	1	3	6	34	1.0099e+08	1.31912e+09	9.63866e+08	392.65	50.72	3	10	578.831	52.17	5	14	368.941	65.22	4	10	69	7.41791	5.13525
Mhun_0593	YP_502070 TATA binding protein of transcription factor TFIID	44.79	1	9	9	25	2.65424e+07	1.06753e+08	7.76735e+07	72.8843	11.98	3	3	295.41	35.42	7	10	326.52	35.42	7	12	192	21.2171	5.2876
Mhun_0597	YP_502074 PKD	6.18	1	9	9	26	5.43582e+06	3.17559e+07	1.32149e+07	160.47	1.93	3	5	199.29	2.69	4	7	481.971	3.81	6	14	1862	199.708	4.69092
Mhun_0601	YP_502078 ATPase associated with various cellular activities, AAA_3	7.62	1	2	2	2	0	0	0		0			68.53	7.62	2	2		0			328	36.5263	5.5542
Mhun_0606	YP_502083 Isoleucyl-tRNA synthetase (EC 6.1.1.5)	11.77	1	12	12	26	7.10925e+06	3.21597e+07	32872347	142.09	2.82	3	4	336.675	8.95	9	12	373.116	7.72	7	10	1062	121.616	5.43994
Mhun_0611	YP_502086 PRC-barrel	22.09	1	2	2	4	3.96506e+07	1.75773e+08	0	71.64	22.09	2	2	65.84	22.09	2	2		0			86	9.76627	6.80029
Mhun_0612	YP_502087 protein of unknown function DUF306, Meta and HslJ	18.25	1	4	4	5	5.13057e+07	2.21451e+08	1.26883e+08		0			119.35	15.59	3	3	69.0787	7.98	2	2	263	29.345	5.33838
Mhun_0616	YP_502091 TrkA-N	6.16	1	3	3	9	0	1.77016e+07	1.5637e+07		0			128.652	6.16	3	4	161.76	4.31	2	5	487	54.311	5.65576
Mhun_0617	YP_502092 PBS lyase HEAT-like repeat	6.34	1	6	6	11	0	9.691e+06	1.15808e+07		0			146.33	4.23	4	5	160.664	3.84	4	6	1041	114.147	5.021
Mhun_0618	YP_502093 aspartate carbamoyltransferase (EC 2.1.3.2)	7.72	1	2	2	2	0	2.56951e+07	1.67338e+07					112.692	7.72	2	2		0			298	32.9379	5.87158
Mhun_0622	YP_502097 4Fe-4S ferredoxin, iron-sulfur binding	4.47	1	2	2	2	5.59984e+06	1.43055e+07	0		0			61.1337	4.47	2	2					425	45.8131	5.97314
Mhun_0623	YP_502098 translation initiation factor 2B subunit I family (IF-2BI)	4.8	1	2	2	3	0	3.58489e+07	1.91195e+07		0				0			84.9746	4.8	2	3	354	38.4638	5.56689
Mhun_0649	YP_502124 nitroreductase	21.39	1	4	4	6	0	1.65099e+08	8.95959e+07		0			99.1664	21.39	4	4	53.28	12.14	2	2	173	19.2968	7.53271
Mhun_0651	YP_502126 hypothetical protein	12.1	1	3	3	5	0	4.39072e+06	4.10244e+06					85.19	8.93	2	2	102.95	12.1	3	3	347	36.4835	4.70361
Mhun_0654	YP_502129 LSU ribosomal protein L12AE	95.15	1	6	6	17	20002644	1.18805e+08	3.02046e+07		0			473.58	95.15	5	10	290.72	59.22	4	7	103	10.0542	4.4751
Mhun_0655	YP_502130 LSU ribosomal protein L10P	10.28	1	3	3	7	0	1.09259e+08	1.75911e+08		0			155.53	10.28	3	5	69.3293	7.8	2	2	282	30.321	7.59131
Mhun_0656	YP_502131 LSU ribosomal protein L1P	21.86	1	5	5	12	4.57749e+07	1.25389e+08	1.78044e+08	59.5207	10.23	2	2	111.456	17.67	3	4	218.882	21.86	4	6	215	23.9139	9.5542
Mhun_0657	YP_502132 LSU ribosomal protein L11P	35.44	1	4	4	11	0	69723007	1.22428e+07		0			259.11	35.44	4	7	161.41	35.44	4	4	158	16.3057	5.63037
Mhun_0660	YP_502135 cell division protein FtsZ	32.87	1	10	10	25	3.67906e+07	1.36271e+08	8.46293e+07	144.43	12.15	4	5	359.241	32.87	10	12	272.29	19.61	6	8	362	38.781	5.10986
Mhun_0667	YP_502142 hypothetical protein	8.17	1	3	3	8	6.98829e+06	1.70878e+07	1.23213e+07	79.4778	5.18	2	2	87.33	8.17	3	4	85.76	5.18	2	2	367	40.3621	8.27979
Mhun_0668	YP_502143 cobalamin (vitamin B12) biosynthesis CbiX protein	45.86	1	6	6	19	7.51225e+07	2.491e+08	9.2131e+07		0			293.97	45.86	6	12	182.54	34.59	4	7	133	14.4977	5.2749
Mhun_0670	YP_502145 hypothetical protein	12.43	1	3	3	3	0	9.5099e+06	3.91416e+06					132.21	12.43	3	3		0			354	38.755	5.13525
Mhun_0672	YP_502147 branched chain amino acid aminotransferase apoenzyme (EC 2.6.1.42)	20.88	1	4	5	10	96719333	1.27626e+08	9.06273e+07	67.41	7.07	2	2	195.544	13.47	3	6	55.18	7.41	2	2	297	32.8269	7.26904
Mhun_0681	YP_502154 methyl-accepting chemotaxis sensory transducer	15.98	1	8	9	20	46853321	1.21294e+08	3.72194e+07		0			396.725	15.98	9	12	230.24	8.84	5	7	701	76.6552	4.71631
Mhun_0684	YP_502156 transcriptional regulator, MerR family	26.16	1	6	6	14	1.78707e+07	8.3434e+08	8.68562e+07		0			278.95	20.43	5	7	224.47	17.56	4	7	279	31.7113	5.43994
Mhun_0688	YP_502160 acetyl-CoA decarbonylase/synthase beta subunit (EC 2.3.1.169)	3	1	1	2	3	0	1.44694e+07	0		0			35.73	3	2	3		0			467	51.9471	5.30029
Mhun_0713	YP_502185 hypothetical protein	31.17	1	2	2	2	0	6493359	3.62776e+06		0			80.12	31.17	2	2		0			77	8.65953	4.93213
Mhun_0725	YP_502197 CRISPR-associated protein, Csx14 family	8.17	1	2	2	4	4.95529e+06	1.60559e+07	3.27315e+07		0			98.15	8.17	2	4		0			257	29.2102	6.0874
Mhun_0727	YP_502199 hypothetical protein	10.39	1	2	2	2	0	5.86193e+07	6.55936e+07					79.26	10.39	2	2		0			279	30.7123	6.31592
Mhun_0728	YP_502200 hypothetical protein	12.57	1	8	8	19	33211809	7.77485e+07	7.99013e+07	161.626	5.05	3	4	187.858	7.38	5	6	328.542	11.34	7	9	732	82.9888	6.34131
Mhun_0739	YP_502211 CRISPR-associated protein, Csx7 family	8.16	1	3	3	8	6.13658e+06	6.18547e+07	2.66566e+07		0			153.876	8.16	3	4	152.267	5.83	2	4	429	47.5436	8.27979
Mhun_0740	YP_502212 CRISPR-associated protein, Csx7 family	6.23	1	2	2	2	3.38472e+07	1.0497e+08	2.93566e+07		0				0			54.67	6.23	2	2	257	27.933	7.60596
Mhun_0741	YP_502213 hypothetical protein	12.82	1	2	2	2	0	6.57829e+07	3.40531e+07		0			73.48	12.82	2	2		0			195	22.3483	8.49951
Mhun_0743	YP_502215 protein of unknown function DUF324	6.39	1	2	2	2	1.38263e+07	2.74176e+07	1.9668e+07	56.17	6.39	2	2		0				0			360	39.3394	6.53662
Mhun_0745	YP_502217 metal dependent phosphohydrolase	13.49	1	11	11	22	6.70157e+06	5.64757e+07	2.44853e+07		0			473.04	12.03	10	15	220.318	7.78	6	7	823	92.301	6.7124
Mhun_0748	YP_502220 Excisionase/Xis, DNA-binding	27.88	1	2	2	2	0	4.66322e+06	2.44173e+06					97.66	27.88	2	2		0			104	12.2275	9.14404
Mhun_0757	YP_502228 hypothetical protein	34.21	1	2	2	11	22630908	4.3693e+08	1.22859e+08		0			127.745	34.21	2	4	212.483	34.21	2	7	76	8.18718	6.65381
Mhun_0758	YP_502229 ABC transporter related	6.75	1	2	2	2	0	3.26406e+06	2.91555e+06		0				0			63.74	6.75	2	2	237	26.797	6.80029
Mhun_0760	YP_502231 S-layer domain-like	19.91	1	6	6	9	0	3.90528e+07	2.25916e+07		0			155.82	16.86	5	5	154.07	9.6	3	4	427	45.8139	6.06201
Mhun_0769	YP_502240 S-layer domain-like	8.24	1	3	3	8	0	3.05434e+07	1.92602e+06					182.23	8.24	3	6	69.83	5.35	2	2	449	48.4892	5.08447
Mhun_0773	YP_502244 desulfoferrodoxin ferrous iron-binding domain	11.29	1	2	2	3	0	0	69764526						0			72.02	11.29	2	3	124	14.024	6.85889
Mhun_0779	YP_502250 L-glutamine synthetase (EC 6.3.1.2)	19.19	1	7	7	20	2.25314e+07	9.13961e+07	1.18365e+08	149.16	4.74	2	3	361.31	14.67	5	10	274.69	9.26	4	7	443	49.3921	5.85889
Mhun_0781	YP_502252 glutamate synthase (NADPH) GltB2 subunit (EC 1.4.1.13)	9.94	1	5	5	18	9.10019e+06	1.44689e+07	1.43557e+07	110.828	3.78	2	3	132.45	3.78	2	5	329.63	9.94	5	10	503	54.2507	6.94678
Mhun_0782	YP_502253 glutamate synthase (NADPH) GltB3 subunit (EC 1.4.1.13)	8.13	1	2	2	2	0	2.66685e+07	2.17226e+07		0			65.7282	8.13	2	2		0			246	26.6774	6.65381
Mhun_0783	YP_502254 coenzyme F420 hydrogenase/dehydrogenase beta subunit-like	5.34	1	2	2	2	0	4.0493e+07	1.61645e+06		0			63.27	5.34	2	2		0			337	36.5325	6.53662
Mhun_0787	YP_502258 hypothetical protein	9.4	1	2	2	8	8.54035e+06	41126206	1.79984e+07	97.67	9.4	2	2	140.89	9.4	2	3	177.198	9.4	2	3	234	26.2155	5.05908
Mhun_0788	YP_502259 diphthine synthase	10.32	1	2	2	5	0	4.98467e+07	4575533					206.53	10.32	2	5		0			252	27.6405	5.79541
Mhun_0795	YP_502266 beta-lactamase-like	14.68	1	5	5	12	0	9.09002e+07	1.3288e+07		0			246.54	11.9	4	7	199.69	8.61	3	5	395	44.1616	5.90967
Mhun_0797	YP_502268 hypothetical protein	13.62	1	6	6	10	2.68118e+07	2.15583e+07	1.22202e+07		0			169.92	9.57	4	5	133.68	10.21	4	5	470	50.6219	7.53271
Mhun_0811	YP_502282 hypothetical protein	15.6	1	2	2	4	0	2.42362e+07	2.56234e+07		0				0			120.07	15.6	2	4	109	12.3684	7.50342
Mhun_0813	YP_502284 Radical SAM	10.07	1	2	2	2	6.82851e+07	1.78488e+07	1.00985e+08		0			71.74	10.07	2	2		0			298	33.9173	7.47412
Mhun_0815	YP_502286 thioredoxin-related	15.38	1	2	2	3	0	4.66308e+07	1.69218e+07		0				0			91.8959	15.38	2	3	130	14.8953	5.2749
Mhun_0824	YP_502295 Adenylosuccinate lyase (EC 4.3.2.2)	28.25	1	9	9	19	2.15788e+06	7.74745e+07	3.25731e+07		0			326.44	16.59	6	10	305.78	21.3	7	9	446	50.067	6.53662
Mhun_0836	YP_502307 Alpha-amylase	17.77	1	9	9	18	3.71732e+07	1.36972e+08	8.88044e+07	120.688	5.99	3	4	202.614	11.36	5	6	215.27	12.19	6	8	484	56.6574	5.42725
Mhun_0837	YP_502308 glycosyl transferase, group 1	21.11	1	7	7	28	9.41253e+07	8.57396e+08	3.35946e+08	119.921	7.39	3	3	520.05	18.73	6	15	244.54	17.68	6	10	379	43.7729	6.40479
Mhun_0846	YP_502317 proteasome endopeptidase complex, beta component (EC 3.4.25.1). Threonine peptidase. MEROPS family T01A	25.84	1	5	5	19	3.51145e+07	1.13753e+08	1.03206e+08	190.872	22.49	4	5	284.21	25.84	5	8	247.69	22.49	4	6	209	22.2015	5.24951
Mhun_0847	YP_502318 putative signal transduction protein with CBS domains	14.63	1	4	4	8	39666737	5.05778e+07	5.27017e+07		0			105.91	9.41	3	4	149.95	11.15	3	4	287	32.2081	5.47803
Mhun_0848	YP_502319 UspA	24.65	1	3	3	12	9.59574e+07	1.68597e+08	1.20212e+08		0			159.514	24.65	3	6	269.443	24.65	3	6	142	15.3731	5.49072
Mhun_0853	YP_502324 hypothetical protein	35.67	1	17	17	62	7.41071e+08	1.87342e+09	7.84685e+08	331.8	12.22	5	9	1144.36	30.86	14	33	658.981	25.45	12	20	499	55.1947	7.09326
Mhun_0860	YP_502331 redox-active disulfide protein 2	51.9	1	3	3	3	0	1.4567e+07	0					152.76	51.9	3	3		0			79	8.60649	4.93213
Mhun_0889	YP_502358 Polyphosphate kinase	3.06	1	2	2	2	0	1.92982e+07	9.42161e+06		0			57.03	3.06	2	2		0			720	82.2229	6.72705
Mhun_0893	YP_502362 Allergen V5/Tpx-1 related	4.01	1	2	2	2	0	1.24911e+07	3.71831e+06					66.1891	4.01	2	2		0			449	50.225	4.67822
Mhun_0899	YP_502368 Protein of unknown function DUF11	8.08	1	3	3	6	6.03979e+06	1.16976e+07	2.25053e+07		0			129.21	8.08	3	3	201.302	5.75	2	3	557	61.0293	4.64014
Mhun_0901	YP_502370 protein of unknown function DUF169	47.68	1	11	11	62	2.24496e+08	4.30767e+09	8.50957e+08	542.998	21.94	4	16	917.231	47.68	11	29	586.473	37.55	7	17	237	25.919	7.69385
Mhun_0903	YP_502372 D-fructose 1,6-bisphosphatase (EC 3.1.3.11)	9.3	1	2	2	4	4565181	1.52528e+07	3653746		0			120.014	9.3	2	2	102.75	9.3	2	2	258	27.7575	5.68115
Mhun_0904	YP_502373 translation initiation factor 5A precursor (eIF-5A)	22.83	1	3	3	10	5.18924e+06	2.3127e+08	9.03953e+07	101.12	16.54	2	2	95.32	14.96	2	2	276.97	16.54	2	6	127	14.2135	7.18115
Mhun_0905	YP_502374 hypothetical protein	6.21	1	2	2	2	0	1.44586e+07	9.81245e+06						0			115.299	6.21	2	2	419	47.967	4.90674
Mhun_0906	YP_502375 hypothetical protein	7.87	1	2	2	3	0	48476984	8.43361e+07						0			81.18	7.87	2	3	216	24.3133	4.75439
Mhun_0907	YP_502376 ATP-binding protein	9.9	1	2	2	2	0	3.83e+07	3.09641e+07		0				0			73.64	9.9	2	2	293	31.0091	6.16357
Mhun_0912	YP_502381 peptidase M42	11.01	1	3	3	8	1.72717e+07	3.64372e+07	3.31428e+07	74.0007	7.25	2	2	72.76	7.25	2	2	129.61	7.25	2	4	345	37.3389	6.31592
Mhun_0919	YP_502388 archaeal histone	47.06	1	2	3	18	3.17866e+09	6.31543e+09	4.36235e+09	328.231	47.06	3	8	297.28	47.06	3	7		0			68	7.18381	8.54346
Mhun_0920	YP_502389 imidazoleglycerol-phosphate dehydratase (EC 4.2.1.19)	10.36	1	2	2	2	0	9.83049e+06	5896390		0			82.77	10.36	2	2		0			193	21.2278	6.59521
Mhun_0921	YP_502390	12.71	1	2	2	3	1.64335e+06	7.82355e+07	0		0			120.839	12.71	2	3					236	24.8608	4.7417
Mhun_0923	YP_502392 methionine adenosyltransferase (EC 2.5.1.6)	20.25	1	7	7	22	1.66792e+08	2.50191e+08	1.69551e+08		0			468.033	16.25	6	13	287.86	17.75	6	9	400	43.8584	5.43994
Mhun_0926	YP_502395 hypothetical protein	22.81	1	2	2	2	1.09793e+07	11113092	7.42612e+06		0			91.8899	22.81	2	2		0			114	12.4102	4.70361
Mhun_0928	YP_502397 glutaredoxin, putative	24.05	1	1	2	4	0	6.3643e+07	5.33259e+07		0			62.59	24.05	2	2	68.35	24.05	2	2	79	9.14275	6.03662
Mhun_0930	YP_502399 Hydantoinase/oxoprolinase	7.07	1	2	2	2	4.80298e+06	7.08276e+06	3.88431e+06		0			89.94	7.07	2	2		0			481	51.9179	5.8208
Mhun_0932	YP_502401 GHMP kinase	5.63	1	2	2	2	0	6.78299e+07	8.84489e+07		0			56.65	5.63	2	2		0			355	38.9159	6.66846
Mhun_0935	YP_502404 Hydrogenase expression/formation protein HypE	13.6	1	3	3	8	2.24173e+07	2.61691e+07	23337858	159.04	8.16	2	3	135.12	13.6	3	3	108.63	8.16	2	2	331	34.5376	4.76709
Mhun_0936	YP_502405 hypothetical protein	4.75	1	2	2	2	0	2.17028e+07	2.30293e+07		0				0			71.97	4.75	2	2	400	43.8047	5.13525
Mhun_0943	YP_502412 putative phosphoserine phosphatase	32.87	1	9	9	23	7.65388e+06	1.40405e+08	1.29492e+08		0			667.041	32.87	9	17	292.156	11.54	3	6	286	33.8907	7.91357
Mhun_0945	YP_502414 PKD	7.25	1	2	2	2	0	2.2109e+07	5.63458e+06		0				0			72.61	7.25	2	2	400	42.6717	4.4751
Mhun_0947	YP_502416 peptidase S8 and S53, subtilisin, kexin, sedolisin	5.23	1	3	3	6	2.82861e+07	5.97027e+07	4.34678e+07		0			121.863	5.23	3	3	100.368	5.23	3	3	746	80.4895	4.81787
Mhun_0949	YP_502418 TPR repeat	11.42	1	12	12	20	1.15427e+07	4.97647e+07	2.4038e+07	63.32	1.69	2	2	300.834	9.01	10	11	290.802	6.16	6	7	1121	120.829	4.86865
Mhun_0951	YP_502420 methyl-accepting chemotaxis sensory transducer	31.83	1	24	25	64	8.2671e+07	3.21254e+08	2.15149e+08	456.652	6.61	8	12	1146.44	26.2	21	30	924.534	20.87	15	22	1332	147.147	4.93213
Mhun_0956	YP_502425 adenosylhomocysteinase (EC 3.3.1.1)	12.99	1	5	5	9	3.65423e+07	49371089	3.4735e+07		0			219.75	10.54	4	7	72.7787	4.41	2	2	408	44.3465	6.29053
Mhun_0957	YP_502426 imidazole glycerol phosphate synthase subunit hisF (EC 4.1.3.-)	8.86	1	2	2	2	2.15784e+07	2.69462e+07	16947054		0			65.64	8.86	2	2		0			271	28.9548	5.08447
Mhun_0958	YP_502427 hypothetical protein	8.94	1	2	2	5	4.55077e+07	1.00047e+08	1.02487e+08	61.6758	8.94	2	2	132.28	8.94	2	3		0			246	27.851	6.3667
Mhun_0960	YP_502429 CheW protein	12.07	1	8	8	20	9.5626e+06	3.73335e+07	1.55255e+07		0			338.35	10.53	7	11	338.66	11.17	7	9	779	88.1483	4.67822
Mhun_0961	YP_502430 MCP methyltransferase, CheR-type	11.31	1	3	3	7	0	8.86466e+06	2.4604e+06					177.98	11.31	3	5	88.78	8.13	2	2	283	33.0553	9.0708
Mhun_0962	YP_502431 hypothetical protein	11.79	1	4	4	9	0	2.28167e+07	1.41779e+07		0			167.45	11.79	4	6	125.04	8.6	3	3	407	44.9155	5.63037
Mhun_0972	YP_502441 chaperonin Cpn60/TCP-1	28.38	1	14	14	43	4.48575e+07	3.52994e+08	1.51307e+08	289.804	9.77	5	9	633.842	26.13	12	17	667.452	24.81	12	17	532	57.562	5.35107
Mhun_0973	YP_502442 phosphoribosyltransferase	21.78	1	3	3	8	0	5.98216e+07	2.60677e+07		0			131.895	21.78	3	5	100.26	15.84	2	3	202	21.8584	6.13818
Mhun_0978	YP_502447 peptidase U62, modulator of DNA gyrase	9.6	1	4	4	8	0	2.39208e+07	1.55203e+07		0			158.44	7.73	3	4	129.91	6.32	3	4	427	45.4199	5.26221
Mhun_0982	YP_502451 Copper-translocating P-type ATPase	2.56	1	2	2	2	2.12185e+06	1.39458e+07	0		0			62.1	2.56	2	2		0			861	93.1557	5.45264
Mhun_0984	YP_502453 hypothetical protein	11.28	1	2	2	2	0	1.67582e+07	1.3334e+07		0				0			95.3	11.28	2	2	257	27.3989	5.021
Mhun_0986	YP_502455 response regulator receiver sensor signal transduction histidine kinase (EC 2.7.13.3)	5.54	1	2	2	2	0	0	4.58672e+06		0				0			91.74	5.54	2	2	433	48.7212	5.17334
Mhun_0990	YP_502459 methyl-accepting chemotaxis sensory transducer	5.7	1	4	4	8	8.73865e+06	6.33426e+06	1.78666e+07		0			126.01	2.79	2	2	215.169	4.13	3	6	824	90.3086	5.07178
Mhun_0994	YP_502463 replication factor C small subunit	11.15	1	3	3	6	0	2.50606e+07	1.78545e+07					131.74	11.15	3	4	92.46	8.36	2	2	323	36.0986	5.8335
Mhun_0996	YP_502465 TPR repeat	21.29	1	11	11	26	5.19466e+07	3.13975e+08	1.33374e+08	180.081	5.36	3	3	567.345	18.3	9	12	478.97	12.46	7	11	634	69.4861	4.29736
Mhun_1005	YP_502474 aldehyde ferredoxin oxidoreductase	3.06	1	2	2	2	0	8507725	8.76846e+06		0				0			58.4384	3.06	2	2	589	64.9494	6.49365
Mhun_1007	YP_502476 Ser-tRNA(Thr) hydrolase (EC	3.44	1	2	2	2	0	5.36761e+07	653947		0			70.3167	3.44	2	2		0			610	68.7879	6.22705
Mhun_1011	YP_502480 DNA topoisomerase I (EC 5.99.1.2)	6.12	1	5	5	6	0	1.30851e+07	15568737		0			104.1	3.65	3	3	105.86	3.33	3	3	931	102.888	8.95361
Mhun_1012	YP_502481 aspartyl/glutamyl-tRNA(Asn/Gln) amidotransferase subunit B (EC 6.3.5.-)	15.4	1	7	7	17	1.10084e+07	4.84321e+07	1.76814e+07	86.27	3.8	2	3	272.45	13.08	6	9	163.55	8.44	4	5	474	53.6877	6.01123
Mhun_1013	YP_502482 aspartyl/glutamyl-tRNA(Asn/Gln) amidotransferase subunit A (EC 6.3.5.-)	12.53	1	4	4	4	0	1.13493e+07	4.11269e+06		0			191.71	12.53	4	4		0			431	46.0002	6.65381
Mhun_1016	YP_502485 hypothetical protein	6.67	1	2	2	2	0	0	6.93874e+06						0			76.35	6.67	2	2	345	38.6003	5.21143
Mhun_1022	YP_502491 protein of unknown function DUF47	13.4	1	2	2	2	0	1.32487e+07	0					108.42	13.4	2	2		0			209	23.9872	4.84326
Mhun_1024	YP_502493 phosphate transport regulator-like	15.24	1	2	2	2	0	5.18167e+07	1.90988e+07						0			73.03	15.24	2	2	210	24.3615	4.98291
Mhun_1027	YP_502496 triosephosphate isomerase (EC 5.3.1.1)	12.33	1	2	2	5	3.97368e+07	1.28867e+08	1.04091e+08		0			118.99	12.33	2	3	73.14	12.33	2	2	227	23.6325	6.7124
Mhun_1035	YP_502504 2-amino-3,7-dideoxy-D-threo-hept-6-ulosonate synthase	15.95	1	3	3	6	7.84793e+07	6.53176e+07	5.74991e+07		0			97.0516	8.95	2	3	122.77	11.28	2	3	257	27.6012	7.23975
Mhun_1036	YP_502505 2-amino-3,7-dideoxy-D-threo-hept-6-ulosonate synthase	21.43	1	5	5	12	3.0956e+07	4.33253e+07	6.23965e+07	61.22	9.02	2	2	191.26	12.41	3	7	103.87	12.41	3	3	266	28.0803	6.29053
Mhun_1037	YP_502506 transcriptional regulator, XRE family	20.35	1	3	3	4	7.42136e+06	2.21169e+07	1.37903e+07		0			78.97	13.37	2	2	90.97	13.37	2	2	172	19.1228	8.646
Mhun_1042	YP_502511 hypothetical protein	25.78	1	5	5	11	8.90298e+06	1.01467e+08	1.50851e+07	78.42	11.56	2	2	226.102	25.78	5	6	137.69	11.11	2	3	225	24.7646	5.16064
Mhun_1044	YP_502513 DNA gyrase subunit B (EC 5.99.1.3)	6.67	1	4	4	7	0	1.63173e+07	1.66001e+07		0			162.305	5.04	3	5	78.8	3.85	2	2	675	75.8955	5.63037
Mhun_1045	YP_502514 DNA gyrase subunit A (EC 5.99.1.3)	3.81	1	3	3	6	7.98179e+06	2.20683e+07	1.74671e+07		0			88.3187	2.62	2	2	187.562	2.26	2	4	839	94.2148	5.8208
Mhun_1048	YP_502517 multi-sensor signal transduction histidine kinase (EC 2.7.13.3)	7.84	1	6	7	13	0	1.27167e+07	1.35634e+07					255.83	6.23	5	7	199.64	3.54	4	6	931	107.13	5.66846
Mhun_1052	YP_502521 Radical SAM	5.97	1	2	2	2	0	1.30207e+07	0					67.9848	5.97	2	2		0			335	37.8187	7.06396
Mhun_1055	YP_502524 chaperonin Cpn10	32.22	1	3	3	5	22524213	1.23228e+08	1.19854e+08		0			111.779	32.22	3	3	111.079	24.44	2	2	90	10.0804	5.24951
Mhun_1056	YP_502525 chaperonin GroEL	40.49	1	17	17	41	8.9387e+07	3.36679e+08	2.71966e+08	124.365	7.09	3	3	866.532	33.58	14	21	707.665	31.9	14	17	536	57.6136	5.35107
Mhun_1063	YP_502532 protein of unknown function DUF1214	9.53	1	3	3	7	0	1.50638e+07	2.18292e+07		0			68.19	6.9	2	2	210.71	9.53	3	5	493	55.1801	4.50049
Mhun_1065	YP_502534 hypothetical protein	9.59	1	2	2	2	0	2.97462e+07	0					67.96	9.59	2	2		0			219	24.8985	4.43701
Mhun_1074	YP_502542 MTH865-like	27.5	1	2	2	2	0	1.9813e+07	42710606		0			55.77	27.5	2	2		0			80	8.21222	4.71631
Mhun_1083	YP_502551 hypothetical protein	9.18	1	10	10	23	5.90888e+06	3.16274e+07	1.86372e+07	98.35	2.14	3	4	205.686	5.57	6	7	321.572	8.15	9	12	1166	131.117	5.85889
Mhun_1101	YP_502569 enolase (EC 4.2.1.11)	13.38	1	4	4	11	0	5.30802e+07	1.31944e+07		0			315.366	13.38	4	8	210.137	7.51	2	3	426	46.0965	5.8208
Mhun_1103	YP_502571 TOPRIM	11.59	1	5	5	16	3.4963e+07	5.05113e+07	4.7386e+07	131.343	4.09	2	4	105.51	7.5	3	4	224.802	11.59	5	8	440	48.6293	4.83057
Mhun_1106	YP_502574 Radical SAM	12.73	1	6	6	13	22590541	4.95241e+07	3.55138e+07		0			262.803	8.28	4	7	211.334	8.69	4	6	495	55.553	6.18896
Mhun_1108	YP_502576 orotate phosphoribosyltransferase (EC 2.4.2.10)	14.53	1	2	2	6	7280931	1.17343e+07	1.20642e+07		0			86.49	14.53	2	2	136.984	14.53	2	4	172	17.8598	7.41553
Mhun_1111	YP_502579 protein of unknown function DUF1703	6.58	1	3	3	3	0	1.65999e+07	0					101.88	6.58	3	3		0			517	60.0777	5.5542
Mhun_1112	YP_502580 phosphoribosylamine--glycine ligase (EC 6.3.4.13)	11.81	1	4	4	6	2.00076e+07	1.85849e+07	2.59855e+07		0			117.548	8.8	3	3	137.81	6.25	2	3	432	47.0738	6.25244
Mhun_1113	YP_502581 ornithine carbamoyltransferase (EC 2.1.3.3)	10.6	1	3	3	9	0	1.90995e+07	2.5264e+07		0			124.516	6.95	2	4	147.391	10.6	3	5	302	33.6264	6.13818
Mhun_1117	YP_502585 sulfide dehydrogenase (flavoprotein) subunit SudA (EC 1.8.1.-)	8.72	1	3	3	3	0	2.32932e+07	2.54939e+06					132.242	8.72	3	3		0			447	47.7195	5.80811
Mhun_1118	YP_502586 sulfide dehydrogenase (flavoprotein) subunit SudB (EC 1.8.1.-)	8.96	1	3	3	4	0	2.64402e+07	1.59625e+07		0				0			115.74	8.96	3	4	279	30.0963	6.16357
Mhun_1119	YP_502587 tRNA-archaeosine synthase	5.13	1	2	2	2	0	2.05685e+07	8.71992e+06					107.6	5.13	2	2		0			546	61.2343	6.55127
Mhun_1123	YP_502591 2,3-di-O-geranylgeranylglyceryl phosphate reductase (EC 1.3.99.-)	19.4	1	6	6	25	1.84743e+07	4.96498e+07	5.1718e+07	129.43	9.95	3	4	400.19	19.4	6	11	447.92	19.4	6	10	402	43.0172	6.91748
Mhun_1128	YP_502596 translation initiation factor 2 subunit alpha (aeIF-2a)	10.98	1	3	3	8	1.83354e+07	5.57092e+07	5.52204e+07		0			187.14	10.98	3	4	231.22	7.95	2	4	264	29.3925	8.74854
Mhun_1139	YP_502607 prolyl-tRNA synthetase (EC 6.1.1.15)	13.6	1	6	6	6	0	1.19271e+07	2.28878e+07		0			87.84	6.49	3	3	113.62	7.11	3	3	478	55.0442	6.11279
Mhun_1141	YP_502609 pyruvate phosphate dikinase (EC 2.7.9.1)	12.99	1	11	11	31	6.95506e+06	1.24837e+08	4.60405e+07	93.06	2.29	2	3	573.206	12.88	10	15	488.852	11.57	9	13	916	101.742	6.18896
Mhun_1142	YP_502610 hypothetical protein	23.49	1	2	2	2	0	6.15471e+07	11111523						0			114.18	23.49	2	2	149	16.5044	5.32568
Mhun_1145	YP_502612 ribonuclease II	5.08	1	2	2	5	0	1.2832e+07	5.88416e+06		0			154.74	5.08	2	3	117.28	5.08	2	2	492	55.474	7.51807
Mhun_1148	YP_502615 beta-ribofuranosylaminobenzene 5'-phosphate synthase	8.09	1	3	3	9	3.4213e+06	9.32106e+06	8.33543e+06	75.64	6.17	2	2	115.989	6.17	2	3	136.97	8.09	3	4	519	56.7819	5.70654
Mhun_1158	YP_502625 Inorganic diphosphatase	4.07	1	2	2	2	2.33654e+06	6.36037e+06	6.68993e+06		0				0			87.5887	4.07	2	2	541	59.1334	5.16064
Mhun_1163	YP_502630 PKD	2.19	1	2	2	2	9.21398e+07	2.65318e+07	0		0			74.1	2.19	2	2		0			1189	130.412	4.55127
Mhun_1164	YP_502631 PKD	5.84	1	4	4	13	8.00897e+07	1.40092e+08	1.20641e+08	86.16	2.18	2	2	261.29	5.84	4	6	232.85	5.84	4	5	1011	113.193	4.85596
Mhun_1165	YP_502632 Peptidylprolyl isomerase	33.97	1	4	4	11	0	5.65121e+07	1.15933e+08		0			284.38	33.97	4	7	164.66	14.74	2	4	156	17.3388	8.38232
Mhun_1166	YP_502633 peptidylprolyl isomerase, FKBP-type	22.47	1	4	4	7	0	1.84425e+08	8.79057e+07		0			180.68	12.78	2	3	232.116	22.47	4	4	227	25.7051	4.91943
Mhun_1168	YP_502635 metallophosphoesterase	17.84	1	2	2	2	0	9.15712e+06	2.09218e+06					70.54	17.84	2	2		0			213	22.9863	4.97021
Mhun_1175	YP_502642 methyl-accepting chemotaxis sensory transducer	23.57	1	8	9	32	3.3978e+07	9.40615e+07	6.63024e+07	231.58	9.89	4	6	800.093	21.48	8	15	541.05	23.57	9	11	526	57.0297	4.90674
Mhun_1177	YP_502644 V-type H+-transporting ATPase subunit E	30.28	1	2	3	3	1.38819e+08	1.56259e+08	2.73832e+08		0			102.972	30.28	3	3		0			109	12.5546	8.35303
Mhun_1178	YP_502645 V-type ATPase, 116 kDa subunit	6.08	1	3	3	12	4.46972e+07	8.19985e+07	7.8089e+07		0			241.51	6.08	3	6	264.798	6.08	3	6	674	74.7963	6.1001
Mhun_1180	YP_502647 H+-transporting two-sector ATPase, E subunit	31.41	1	6	6	11	0	1.78984e+08	5.6274e+07		0			246.27	31.41	6	7	165.68	23.56	3	4	191	21.392	5.16064
Mhun_1181	YP_502648 H+-transporting two-sector ATPase, C (AC39) subunit	23.36	1	8	8	25	3.17979e+07	1.47209e+08	3.69285e+07	194.047	15.38	5	6	366.135	20.23	7	10	319.54	15.38	5	9	351	40.2193	6.66846
Mhun_1182	YP_502649 Vacuolar H+-transporting two-sector ATPase, F subunit	21	1	2	2	2	0	1.05589e+08	0					73.4742	21	2	2		0			100	11.0489	5.93506
Mhun_1183	YP_502650 Sodium-transporting two-sector ATPase	34.54	1	15	16	62	1.71169e+08	4.17794e+08	3.09287e+08	401.262	18.38	9	11	936.512	32.13	15	28	734.39	27.66	12	23	582	64.7391	5.05908
Mhun_1184	YP_502651 Sodium-transporting two-sector ATPase	28.91	1	12	12	55	4.77706e+07	2.38789e+08	1.69484e+08	212.054	10.87	4	7	859.906	27.17	11	26	700.124	20.22	9	22	460	51.0176	5.45264
Mhun_1185	YP_502652 V-type ATPase, D subunit	34.45	1	7	7	14	3.96588e+07	1.00703e+08	7.9625e+07		0			189.59	30.14	6	6	268.2	31.1	6	8	209	23.5498	9.33447
Mhun_1194	YP_502660 phosphoglycerate kinase (EC 2.7.2.3)	10.05	1	2	3	7	0	5.03405e+07	3.18761e+07					87.58	5.39	2	3	142.5	10.05	3	4	408	44.1304	6.63916
Mhun_1197	YP_502663 phosphoglucomutase/phosphomannomutase	11.04	1	5	5	8	1.84857e+07	4.76129e+07	4.46605e+07		0			108.267	8.39	4	4	122.54	6.4	3	4	453	48.808	5.56689
Mhun_1200	YP_502666 response regulator receiver domain protein (CheY-like)	5.65	1	2	2	7	7.20519e+06	2.84347e+07	2.59217e+07		0			84.7	5.65	2	3	106.44	5.65	2	4	248	27.45	4.94482
Mhun_1203	YP_502669 Alpha-glucan phosphorylase	3.16	1	2	2	2	5.53426e+06	7.35388e+06	4.34688e+06		0			57.65	3.16	2	2		0			729	84.2224	6.62451
Mhun_1205	YP_502671 Small nuclear ribonucleoprotein, LSM family	36.71	1	3	3	4	1.75825e+07	1.32669e+08	1.05196e+08		0			72.6643	24.05	2	2	77.4726	22.78	2	2	79	8.69368	5.37646
Mhun_1218	YP_502683 Protein of unknown function DUF1628	21.88	1	3	3	14	4.67113e+09	4.7784e+09	2.04296e+09		0			270.33	21.88	2	7	273.858	21.88	3	7	128	13.205	6.78564
Mhun_1240	YP_502704 hypothetical protein	13.98	1	3	3	6	4.93169e+06	2.61198e+07	1.71334e+07		0			129.36	13.98	3	3	110.513	9.32	2	3	236	26.4845	5.74463
Mhun_1241	YP_502705 acetolactate synthase, small subunit (EC 2.2.1.6)	17.96	1	3	3	7	1.80875e+07	2.64488e+08	2.42614e+08		0			47.77	11.38	2	2	147.502	17.96	3	5	167	17.9777	6.34131
Mhun_1242	YP_502706 acetolactate synthase, large subunit (EC 2.2.1.6)	27.53	1	15	15	41	8.21364e+07	2.1869e+08	1.78661e+08	261.967	10.66	6	9	453.344	18.65	10	14	642.771	18.12	10	18	563	61.6905	6.40479
Mhun_1243	YP_502707 (R)-citramalate synthase	19.44	1	8	8	18	57046300	7.90574e+07	1.04062e+08	193.871	9.72	4	4	252.06	11.51	5	7	273.848	15.48	6	7	504	53.9948	5.8208
Mhun_1245	YP_502709 ketol-acid reductoisomerase (EC 1.1.1.86)	30.51	1	8	8	32	4.09805e+08	7.59301e+08	7.24012e+08	301.65	19.94	5	7	421.09	27.79	7	12	461.319	24.17	6	13	331	36.1896	5.74463
Mhun_1249	YP_502713 UspA	48.05	1	7	7	21	5.49696e+07	1.66512e+08	1.34168e+08	134.871	22.73	3	4	292.51	33.77	5	9	283.913	25.32	4	8	154	16.6876	5.52881
Mhun_1250	YP_502714 hypothetical protein	13.64	1	3	3	8	0	6.39934e+07	1.40075e+07		0			176.258	13.64	3	4	191.459	7.2	2	4	264	29.3351	8.55811
Mhun_1259	YP_502722 CTP-dependent riboflavin kinase (EC 2.7.1.161)	23.08	1	4	4	6	0	2.16226e+07	1.36885e+07		0			195.4	18.55	3	4	68.29	9.05	2	2	221	24.6837	6.56592
Mhun_1270	YP_502732 beta-lactamase-like	12.54	1	6	6	12	2.36634e+07	5.82257e+07	3.24866e+07		0			220.55	7.19	4	7	245.69	7.19	3	5	654	73.4532	4.7417
Mhun_1271	YP_502733 4Fe-4S ferredoxin, iron-sulfur binding	29.85	1	5	5	12	0	119179963	16729784		0			302.863	29.85	5	7	175.936	24.38	4	5	201	22.221	7.38623
Mhun_1272	YP_502734 Ni-dependent carbon monoxide dehydrogenase precursor	31.53	1	17	17	48	4.72255e+07	2.53136e+08	1.59849e+08	311.206	11.31	7	10	658.482	23.57	12	17	858.458	16.24	8	21	628	67.5979	6.43018
Mhun_1273	YP_502735 NADH dehydrogenase subunit E (EC 1.6.5.3)	11.25	1	2	2	2	0	9.28798e+06	1.03925e+07		0			71.25	11.25	2	2		0			160	18.1783	5.37646
Mhun_1274	YP_502736 NAD(P)-dependent iron-only hydrogenase diaphorase component flavoprotein	3.91	1	3	3	7	0	1.29718e+07	1.00031e+07		0			110.53	3.91	3	4	94.5922	3.91	3	3	562	60.6351	5.5415
Mhun_1275	YP_502737 ferredoxin	7.78	1	2	2	3	0	1.03933e+07	8.4148e+06		0			86.298	7.78	2	3		0			270	30.2314	7.78174
Mhun_1284	YP_502746 hypothetical protein	29.45	1	3	3	6	0	3.9283e+07	1.76906e+07		0			132.19	29.45	3	3	179.99	20.25	2	3	163	17.5251	8.25049
Mhun_1289	YP_502751 ATPase AAA-2	18.15	1	14	16	36	1.29042e+07	67196783	5.12948e+07	59.9407	2.43	2	2	523.049	14.34	13	19	388.08	10.29	10	15	865	97.68	5.79541
Mhun_1292	YP_502754 hypothetical protein	19.18	1	4	4	13	4.17454e+07	8.73455e+07	6.40568e+07	61.98	8.9	2	2	142.23	19.18	4	5	293.35	14.73	3	6	292	32.8665	5.60498
Mhun_1303	YP_502763 protein of unknown function UPF0182	2.22	1	2	2	2	6.42969e+06	1.35981e+07	0		0			91.66	2.22	2	2		0			899	101.814	5.16064
Mhun_1311	YP_502770 Rubrerythrin	53.68	1	8	8	16	0	5.68595e+08	4.74179e+08		0			332.26	51.58	7	10	264.555	18.95	4	6	190	21.2864	6.41748
Mhun_1334	YP_502793 molybdenum ABC transporter, periplasmic molybdate-binding protein	12.46	1	3	3	4	24780666	2.44208e+07	9.11586e+06		0			111.843	12.46	3	4		0			281	30.8206	4.97021
Mhun_1339	YP_502798 hypothetical protein	17.54	1	3	3	9	1.68642e+08	168368225	297416856	104.33	7.58	2	3	106.9	14.22	2	3	93.79	7.58	2	3	211	22.7602	4.55127
Mhun_1341	YP_502800 FeoA	35	1	2	2	2	0	7.11512e+07	0		0			71.26	35	2	2		0			80	8.65765	9.37842
Mhun_1347	YP_502806 transcriptional regulator, MarR family	30.99	1	4	4	11	2.04442e+07	4.55949e+07	7.84265e+07	120.66	20.42	3	4	152.199	20.42	2	3	148.307	14.79	2	4	142	16.2913	5.87158
Mhun_1350	YP_502809 multi-sensor signal transduction histidine kinase (EC 2.7.13.3)	1.14	1	2	2	2	0	6.65423e+06	6.933e+06		0			79.6493	1.14	2	2		0			1758	202.218	5.17334
Mhun_1363	YP_502822 hypothetical protein	11.43	1	3	3	3	3.02187e+06	1.7888e+07	9.86184e+06		0			76.79	11.43	3	3		0			280	32.1325	8.22119
Mhun_1378	YP_502837 CRISPR-associated protein, Cse4 family	17.54	1	7	7	30	3.71179e+07	1.21318e+08	1.20612e+08	119.52	6.81	3	3	427.36	12.57	5	12	562.297	17.54	7	15	382	41.9042	6.32861
Mhun_1379	YP_502838 CRISPR-associated protein, Cse2 family	17.24	1	2	2	2	0	7.24017e+06	8.55155e+06						0			59.43	17.24	2	2	174	20.2193	7.91357
Mhun_1406	YP_502862 methyl-accepting chemotaxis sensory transducer	29.24	1	24	25	60	4.40962e+07	9.81601e+07	8.70479e+07	313.072	7.24	7	8	933.383	20.99	18	24	1258.8	26.4	22	28	1091	118.061	4.86865
Mhun_1412	YP_502866 methyl-accepting chemotaxis sensory transducer with Cache sensor	7.18	1	2	4	7	0	5.77819e+07	2.01159e+07						0			193.498	7.18	4	4	808	86.9233	4.80518
Mhun_1422	YP_502876 methyl-accepting chemotaxis sensory transducer	32.24	1	19	19	58	62345066	265836106	1.51956e+08	289.195	13.64	8	8	1125.19	28.98	17	29	837.002	23.72	13	21	704	75.898	4.75439
Mhun_1423	YP_502877 CheW protein	38.1	1	5	6	16	95516542	1.29602e+08	3.01547e+07		0			278.078	25.93	4	8	182.82	31.22	5	8	189	20.962	5.47803
Mhun_1424	YP_502878 hypothetical protein	36.04	1	7	7	20	1.33823e+08	3.0268e+08	1.41285e+08	112.856	10.66	2	2	300.948	27.41	6	9	290.836	23.86	4	9	197	21.0879	10.1255
Mhun_1425	YP_502879 S-layer domain-like	8.7	1	3	3	3	0	2.99251e+07	0		0			99.34	8.7	3	3		0			414	45.2067	5.26221
Mhun_1440	YP_502894 putative PAS/PAC sensor protein	6.08	1	3	3	3	0	0	1.15855e+07						0			114.55	6.08	3	3	477	54.5987	5.19873
Mhun_1456	YP_502909 peptidase S8 and S53, subtilisin, kexin, sedolisin	5.72	1	3	3	6	2.09025e+07	1.12013e+08	4.10888e+07		0			80.62	3.7	2	2	118.08	5.72	3	4	594	64.1202	4.41162
Mhun_1459	YP_502912 aminotransferase, class I and II	11.66	1	4	4	6	0	2.75538e+07	3.78367e+07		0			130.962	8.07	3	4	70.92	5.38	2	2	446	49.5191	6.20166
Mhun_1465	YP_502918 pyrophosphate-dependent phosphofructokinase (EC 2.7.1.90)	18.1	1	4	4	7	64472157	1.12871e+08	5.04505e+07		0			101.76	12.93	3	3	124.321	12.64	3	4	348	37.4856	6.66846
Mhun_1466	YP_502919 fructose-bisphosphate aldolase (EC 4.1.2.13)	20.86	1	7	7	18	9.11306e+07	1.18925e+08	2.10079e+08	127.65	8.28	2	3	199.958	14.9	5	7	250.521	18.54	5	8	302	32.4686	6.78564
Mhun_1471	YP_502924 CoA-binding	4.66	1	3	3	10	6.62543e+06	1.88781e+07	1.19472e+07		0			198.35	4.66	3	7	90.65	2.04	2	3	687	75.1861	5.18604
Mhun_1481	YP_502934 multi-sensor signal transduction histidine kinase (EC 2.7.13.3)	3.44	1	4	4	8	0	1.41284e+07	3.42522e+06					201.783	2.67	3	5	105.37	1.47	2	3	1425	162.013	5.35107
Mhun_1484	YP_502937 peptidase M20	5.12	1	2	2	3	0	17994208	9.06156e+06						0			96.48	5.12	2	3	391	42.5042	5.26221
Mhun_1485	YP_502938 hypothetical protein	9.58	1	2	2	5	0	3.10063e+07	0					128.61	9.58	2	5		0			167	19.8355	5.23682
Mhun_1488	YP_502941 monomeric archaeal DNA polymerase sliding clamp	23.89	1	5	5	8	5.58212e+07	7.18616e+07	4.87347e+07		0			175.993	14.57	3	5	102.35	14.17	3	3	247	27.1849	5.021
Mhun_1491	YP_502944 SSU ribosomal protein S17E	45.31	1	3	3	6	0	1.91239e+08	6.77238e+07		0			70.04	45.31	3	3	82.17	34.38	2	3	64	7.36603	10.0669
Mhun_1492	YP_502945 dihydrodipicolinate synthase (EC 4.2.1.52)	19.93	1	4	4	15	6.36798e+07	1.66232e+08	6.6478e+07	119.518	9.62	2	3	198.9	15.46	3	4	368.34	19.93	4	8	291	31.2642	5.2749
Mhun_1493	YP_502946 dihydrodipicolinate reductase (EC 1.3.1.26)	34.25	1	7	7	18	1.92721e+07	7.75798e+07	2.32219e+07	72.4	7.87	2	2	356.6	34.25	7	10	252.39	20.08	4	6	254	27.4922	5.89697
Mhun_1495	YP_502948 aspartate semialdehyde dehydrogenase (EC 1.2.1.11)	6.8	1	2	2	3	0	9.45983e+07	1.06051e+08		0			91.17	6.8	2	3		0			338	36.6686	5.89697
Mhun_1500	YP_502953 protein of unknown function DUF523	11.11	1	3	3	7	9.80254e+06	1.03724e+07	8.78982e+06	52.62	6.01	2	2	126.37	11.11	3	3	115.45	9.01	2	2	333	38.0488	9.31982
Mhun_1514	YP_502966 helicase-like	4.44	1	4	4	8	0	1.12425e+07	1.41622e+07		0			93.08	3.14	3	3	162	4.44	4	5	1082	124.942	6.87354
Mhun_1538	YP_502988 hypothetical protein	4.74	1	2	2	3	0	2.80991e+07	4.10106e+07		0			84.45	4.74	2	3		0			443	47.8994	4.91943
Mhun_1544	YP_502994 dipeptidyl	10.27	1	3	3	3	0	1.16408e+07	7.04678e+06		0			116.01	10.27	3	3		0			448	50.6376	4.71631
Mhun_1547	YP_502997 hypothetical protein	9.42	1	3	3	6	0	4.61366e+07	2.70375e+07		0			115.83	9.42	3	3	105.48	9.42	3	3	382	41.4019	4.61475
Mhun_1554	YP_503004 beta-lactamase-like	8.05	1	3	3	4	0	3.69605e+07	1.35682e+08		0			70.52	5.85	2	2	77.69	5.12	2	2	410	45.3341	6.06201
Mhun_1555	YP_503005 transglutaminase-like	5.8	1	3	3	6	0	5.50044e+07	3.15214e+07					133.13	5.8	3	3	91.0115	3.8	2	3	500	56.1974	4.44971
Mhun_1556	YP_503006 hypothetical protein	19.59	1	2	2	6	0	1.72421e+08	1.24972e+08					111.937	19.59	2	3	107.378	19.59	2	3	97	10.9427	5.05908
Mhun_1561	YP_503011 acetyl-CoA hydrolase/transferase	5.49	1	2	2	7	4.74487e+06	2.137e+07	1.18923e+07		0			161.565	5.49	2	4	94.7935	5.49	2	3	437	48.2823	5.59229
Mhun_1573	YP_503023 RNA-binding region RNP-1 (RNA recognition motif)	36.61	1	3	3	12	3.61839e+07	6.34406e+08	3.93391e+07	67.4986	25.89	2	2	243.981	36.61	3	6	145.14	36.61	3	4	112	12.2899	8.48486
Mhun_1575	YP_503025 Cupin 2, conserved barrel	8.44	1	2	2	2	1.27339e+07	1.95706e+07	19805838		0			95.6	8.44	2	2		0			308	34.2478	4.36084
Mhun_1580	YP_503030 hypothetical protein	20.66	1	4	4	10	1.35735e+07	4.12694e+07	2.81633e+07	69.83	12.21	2	2	146.99	20.66	4	4	180.72	16.43	3	4	213	23.7053	4.93213
Mhun_1592	YP_503042 translation elongation factor 1A (EF-1A/EF-Tu)	38.35	1	13	13	56	5.3939e+08	1.51924e+09	9.66673e+08	219.21	14.82	6	7	938.427	33.41	12	29	719.071	25.41	8	20	425	46.5008	7.15186
Mhun_1593	YP_503043 SSU ribosomal protein S10P	42.16	1	5	5	15	1.12354e+08	3.83039e+08	1.09977e+08	71.8873	29.41	3	3	161.41	33.33	4	6	185.29	42.16	5	6	102	11.7093	9.18799
Mhun_1595	YP_503045 hypothetical protein	11.84	1	5	5	12	1492981	8.71474e+07	5.58484e+07		0			187.45	8.06	4	6	207.181	8.31	3	6	397	42.8121	5.49072
Mhun_1596	YP_503046 Tubulin/FtsZ, GTPase	23.41	1	7	7	14	0	8.76618e+07	5.92325e+07		0			278.48	23.41	7	7	222.47	12.21	4	7	393	42.8654	5.26221
Mhun_1601	YP_503051 LSU ribosomal protein L7AE	36.89	1	4	4	8	0	1.73534e+08	3.50694e+06		0			240.82	36.89	4	6	102.8	23.77	2	2	122	12.8167	4.97021
Mhun_1604	YP_503054 nucleoside diphosphate kinase (EC 2.7.4.6)	17.45	1	2	2	2	3.49388e+07	8.62172e+07	6.43081e+07		0				0			64.5985	17.45	2	2	149	16.8876	6.55127
Mhun_1606	YP_503056 Tetratricopeptide TPR_2	16.67	1	4	4	8	0	1.46773e+07	1.12167e+07					163.829	16.67	4	5	114.459	9.17	2	3	240	27.3558	5.37646
Mhun_1607	YP_503057 response regulator receiver domain protein (CheY-like)	13.44	1	2	2	2	0	7.22419e+07	1.47338e+07		0			71.48	13.44	2	2		0			186	20.8339	5.60498
Mhun_1613	YP_503063 response regulator receiver domain protein (CheY-like)	9.95	1	2	2	8	2.84051e+07	9.22e+07	6.15941e+07		0			99.84	9.95	2	3	183.25	9.95	2	5	211	24.1416	5.30029
Mhun_1614	YP_503064 SPFH domain, Band 7 family protein	34.9	1	10	10	20	73947377	2.32683e+08	5.91455e+07		0			417.549	30.75	9	13	291.77	19.11	5	7	361	40.4096	5.18604
Mhun_1615	YP_503065 protein of unknown function DUF107	21.85	1	3	3	8	3.60311e+07	8.48023e+07	7.05261e+07	73.87	15.89	2	2	93.05	14.57	2	3	92.52	14.57	2	3	151	16.0828	4.70361
Mhun_1618	YP_503068 response regulator receiver domain protein (CheY-like)	13.46	1	2	2	4	0	3.06368e+07	6.89738e+06					204.49	13.46	2	4		0			208	23.504	4.7417
Mhun_1619	YP_503069 L-threonine synthase (EC 4.2.3.1)	35.57	1	10	10	15	9.13459e+06	5.51979e+07	3.82807e+07	126.06	8.96	3	3	240.83	24.88	6	7	161.834	14.18	5	5	402	42.9754	6.44287
Mhun_1622	YP_503072 ThiJ/PfpI	31.84	1	5	5	11	2.64929e+07	119760035	8.28932e+07	130.04	13.97	2	4	54.3	13.41	2	2	110.46	22.91	4	5	179	18.6321	7.32764
Mhun_1623	YP_503073 amino acid-binding ACT	14.58	1	2	2	2	2.9204e+06	138870299	1.00608e+08		0				0			76.6987	14.58	2	2	144	15.8902	5.87158
Mhun_1624	YP_503074 phenylacetate-CoA ligase (EC 6.2.1.30)	7.39	1	4	4	9	1.34896e+07	1.77645e+07	2.49165e+07	52.11	3.46	2	2	98.4177	5.54	3	3	107.46	5.31	3	4	433	48.9542	6.48096
Mhun_1628	YP_503078 3-hexulose-6-phosphate synthase (EC	17.05	1	6	6	18	6.33536e+07	1.66619e+08	1.44398e+08	116.925	11.96	4	4	258.115	17.05	6	7	246.477	14.5	5	7	393	42.2034	5.97314
Mhun_1634	YP_503084 hypothetical protein	54.62	1	6	6	11	2.30844e+07	1.35287e+08	9.33539e+07	97.17	33.85	3	3	167.435	28.46	4	5	80.01	13.08	2	3	130	13.6042	5.14795
Mhun_1677	YP_503124 hypothetical protein	15.26	1	2	2	4	0	52087810	2.35605e+07					148.93	15.26	2	4		0			190	20.3548	4.33545
Mhun_1692	YP_503137 peptidase U34, dipeptidase	9.08	1	4	4	11	2.265e+07	66288990	2569779		0			293.65	9.08	4	6	245.094	4.85	2	5	639	71.7351	4.80518
Mhun_1693	YP_503138 predicted aconitase subunit 1 (EC	8.01	1	3	3	5	0	2.20002e+07	3.02185e+07		0			171.36	8.01	3	5		0			599	64.8231	6.55127
Mhun_1706	YP_503148 response regulator receiver domain protein (CheY-like)	10.34	1	2	2	3	0	3.82097e+07	2.49033e+07					83.59	10.34	2	3		0			203	23.421	5.32568
Mhun_1712	YP_503154 hydroxymethylpyrimidine synthase	11.27	1	3	3	7	0	1.52263e+08	5.85854e+07		0			101.04	6.81	2	2	234.95	11.27	3	5	426	46.7056	5.94775
Mhun_1717	YP_503159 phosphoesterase, RecJ-like	11.76	1	7	7	11	6.80252e+06	4.30697e+07	1.87211e+07	68.17	3.59	2	2	194.66	6.37	4	6	91.92	5.23	3	3	612	67.6965	5.43994
Mhun_1728	YP_503170 phenylalanyl-tRNA synthetase beta subunit (EC 6.1.1.20)	8.81	1	3	3	3	0	1.81114e+07	1.8717e+07		0			123.29	8.81	3	3		0			545	60.3549	5.08447
Mhun_1729	YP_503171 phenylalanyl-tRNA synthetase, alpha subunit (EC 6.1.1.20)	5.02	1	3	3	5	4.26458e+06	1.56813e+07	2.87437e+07		0			56.39	2.93	2	2	70.1286	3.56	2	3	478	53.5104	5.93506
Mhun_1737	YP_503178 nitrite and sulphite reductase 4Fe-4S region	7.05	1	2	2	3	5.14803e+06	2.31879e+07	1.99225e+07		0			94.709	7.05	2	3		0			227	24.6918	8.68994
Mhun_1741	YP_503182 ech hydrogenase subunit A	6.57	1	4	4	6	1.23098e+07	1.10182e+07	3.12335e+07		0			69.23	3.21	2	3	108.1	4.65	3	3	624	67.7835	7.50342
Mhun_1743	YP_503184 ech hydrogenase subunit C	17.57	1	2	2	2	6.71392e+07	1.35587e+08	6.37439e+07		0				0			91.96	17.57	2	2	148	15.7439	5.18604
Mhun_1744	YP_503185 ech hydrogenase subunit D	18.6	1	2	2	2	0	0	1.05884e+08		0							56.59	18.6	2	2	129	14.4925	6.26514
Mhun_1745	YP_503186 ech hydrogenase subunit E	21.73	1	8	8	17	1.826e+07	1.25084e+08	7.88701e+07	98.8631	6.96	2	3	233.155	14.21	5	7	205.022	15.04	6	7	359	40.1977	6.11279
Mhun_1750	YP_503190 ATPase	3.88	1	2	2	2	0	0	6.86406e+06		0				0			89.1528	3.88	2	2	515	59.4008	6.68311
Mhun_1757	YP_503197 V-type ATPase, D subunit	10.36	1	2	2	2	0	1.13718e+07	8.43286e+06						0			67.0272	10.36	2	2	222	25.4557	9.5835
Mhun_1758	YP_503198 Sodium-transporting two-sector ATPase	11.8	1	3	4	7	5.81306e+06	48647895	1.68773e+07		0			106.78	6.44	2	2	129.29	5.36	2	3	466	51.6516	5.08447
Mhun_1759	YP_503199 Sodium-transporting two-sector ATPase	4.11	1	3	3	3	6.23385e+06	0	3.01804e+07	101.65	4.11	3	3		0				0			584	65.1533	5.13525
Mhun_1769	YP_503209 Sodium-transporting two-sector ATPase	9.38	1	3	4	8	7.78882e+06	6.52278e+06	31621180	102.21	5.97	3	4	69.73	4.9	2	2		0			469	51.9848	5.60498
Mhun_1770	YP_503210 Sodium-transporting two-sector ATPase	11.56	1	4	5	8	8.19464e+07	2.78386e+07	4.70509e+06	91.74	6.12	3	3	132.345	7.14	3	3	85.6654	4.76	2	2	588	65.5405	4.94482
Mhun_1777	YP_503217 4Fe-4S ferredoxin, iron-sulfur binding	5.96	1	2	2	2	0	1.40194e+07	0					59.43	5.96	2	2		0			369	40.191	6.58057
Mhun_1779	YP_503219 LemA	27.57	1	5	5	12	6.8112e+06	3.01487e+07	2.77322e+07		0			391.61	23.24	4	10	57.97	10.27	2	2	185	20.6938	5.22412
Mhun_1781	YP_503221 hypothetical protein	4.14	1	2	2	2	0	4.70356e+07	0					74.81	4.14	2	2		0			724	76.909	4.38623
Mhun_1783	YP_503223 aldehyde dehydrogenase	4.46	1	2	2	2	0	1.17612e+07	1.23709e+07					60.85	4.46	2	2		0			471	50.739	6.62451
Mhun_1784	YP_503224 glycosyl transferase, group 1	7.92	1	2	2	2	0	18046540	4456709					139.61	7.92	2	2		0			379	43.4015	6.23975
Mhun_1790	YP_503230 tryptophan synthase, beta chain (EC 4.2.1.20)	7.67	1	2	2	2	0	1.57065e+07	76921592					85.13	7.67	2	2		0			391	42.3556	6.53662
Mhun_1793	YP_503233 TPR repeat	18.31	1	4	4	6	0	1.80903e+07	11679909					105.19	13.62	3	4	64.9721	8.92	2	2	213	23.786	4.65283
Mhun_1795	YP_503235 Thymidylate synthase-like	7.37	1	2	2	6	0	9.21585e+06	7.36618e+06					154.88	7.37	2	3	83.42	7.37	2	3	285	32.6726	6.44287
Mhun_1796	YP_503236 hypothetical protein	20.12	1	14	14	29	4.51075e+07	1.0095e+08	4.85711e+07	139.49	6.36	5	5	399.801	10.36	7	12	367.228	11.83	8	12	676	77.1585	5.47803
Mhun_1797	YP_503237 3-isopropylmalate dehydrogenase (EC 1.1.1.85)	10.03	1	2	2	4	1.40063e+07	4.20086e+07	3.20686e+07		0			228.76	10.03	2	4		0			329	35.989	7.13721
Mhun_1804	YP_503244 tRNA(Ile2) 2-agmatinylcytidine synthetase	10.14	1	3	3	6	1.03429e+07	2.64179e+07	19276556	98.8	7.43	2	2	151.77	10.14	3	4		0			296	31.9351	5.90967
Mhun_1807	YP_503246 Rubrerythrin	39.74	1	11	11	63	1.10227e+08	2.23912e+09	1.55998e+09	297.414	31.79	5	9	929.147	39.74	10	33	645.079	39.07	9	21	151	17.5129	5.33838
Mhun_1808	YP_503247 formylmethanofuran-tetrahydromethanopterin formyltransferase (EC 2.3.1.101)	27.12	1	7	7	31	3.21054e+08	7.34816e+08	8.18306e+08	221.8	16.27	4	6	537.582	24.41	6	12	536.79	24.41	6	13	295	31.3528	5.09717
Mhun_1811	YP_503250 formate/nitrite transporter	10.34	1	3	3	34	3.15369e+09	6876258824	11047538697	283.33	6.55	2	8	411.32	10.34	3	15	360.19	10.34	3	11	290	30.8702	7.78174
Mhun_1813	YP_503252 formate dehydrogenase, alpha subunit (F420) (EC 1.2.99.-)	28.49	1	13	19	84	1.02777e+08	1.54594e+09	1.07216e+09	301.916	10.47	6	10	1146.97	26.02	17	44	901.22	22.97	15	30	688	75.918	6.63916
Mhun_1814	YP_503253 formate dehydrogenase, beta subunit (F420) (EC 1.2.99.-)	39.37	1	13	14	62	4.69461e+08	1.47639e+09	1.3643e+09	527.907	19.08	7	14	938.444	34.3	12	25	900.101	33.09	12	23	414	45.4728	6.69775
Mhun_1816	YP_503255 DEAD/DEAH box helicase-like	16.2	1	7	7	17	1.96966e+07	1.37186e+08	3.96374e+07	80.27	5.08	2	2	274.19	16.2	7	8	248.07	11.3	5	7	531	58.8203	6.82959
Mhun_1824	YP_503263 Carbonate dehydratase	29.41	1	5	5	9	0	1.03388e+08	2.35037e+08		0			83.16	14.71	3	3	205.26	25.98	4	6	204	22.8516	6.34131
Mhun_1825	YP_503264 TrkA-C	34.44	1	8	8	22	2.26108e+07	6.13868e+08	2.72924e+08		0			521.148	31.85	7	13	333.93	27.78	7	9	270	28.6574	6.41748
Mhun_1826	YP_503265 hypothetical protein	24	1	3	3	8	5.37482e+07	2.52571e+08	1.70353e+08	110.67	17.6	2	3	106.473	17.6	2	2	144.405	24	3	3	125	14.6051	5.71924
Mhun_1827	YP_503266 hypothetical protein	50	1	5	5	7	0	2.64851e+08	1.10207e+08		0			107.185	26.53	3	3	126.033	39.8	4	4	98	11.5297	4.88135
Mhun_1829	YP_503268 hypothetical protein	16.67	1	2	2	7	0	3.72705e+08	5.96627e+07		0			161.24	16.67	2	4	109.92	16.67	2	3	114	13.4703	6.82959
Mhun_1835	YP_503274 formylmethanofuran dehydrogenase, subunit F (EC 1.2.99.5)	18.04	1	9	9	35	3.4642e+08	1.2728e+09	8.28531e+08	355.883	14.95	7	11	608.516	18.04	8	16	280.223	14.43	6	8	388	42.1377	5.09717
Mhun_1836	YP_503275 CoB--CoM heterodisulfide reductase subunit C	39.79	1	6	6	9	0	8.31712e+08	4.11317e+08		0			171.57	27.75	4	5	133.018	24.08	4	4	191	21.6618	8.52881
Mhun_1837	YP_503276 CoB--CoM heterodisulfide reductase subunit B	15.54	1	5	5	11	4.65525e+08	6.79209e+08	7.57096e+07	122.65	12.16	3	4	116.84	11.82	3	3	158.05	11.82	3	4	296	32.8714	5.63037
Mhun_1838	YP_503277 CoB--CoM heterodisulfide reductase subunit A	29.96	1	18	18	73	3.07715e+08	2.36743e+09	2.16835e+09	234.723	9.39	6	8	1005.18	24.74	15	33	1076.88	23.99	14	32	671	72.7558	6.32861
Mhun_1839	YP_503278 F420-non-reducing hydrogenase subunit D	24.29	2	4	4	22	5.88396e+07	1.60562e+09	1.09543e+09	113.48	13.57	2	3	360.54	24.29	4	12	218.77	19.29	3	7	140	15.6609	8.57275
Mhun_1844	YP_503281 methyl-accepting chemotaxis sensory transducer	20.86	1	11	11	30	2.11613e+07	7.0248e+07	5.15431e+07	228.61	7.51	4	4	706.362	16.97	9	15	500.416	14.6	8	11	719	76.5099	4.58936
Mhun_1851	YP_503287 protein of unknown function DUF1703	7.17	1	3	3	5	0	4.52606e+06	0		0			102.23	4.72	2	2	98.66	7.17	3	3	572	65.7528	5.8335
Mhun_1861	YP_503297 CRISPR-associated helicase, Cas3 family	3.32	1	2	2	2	0	8.1659e+06	4.64183e+06					81.48	3.32	2	2		0			692	79.1456	5.66846
Mhun_1863	YP_503299 CRISPR-associated protein Csc2	20.3	1	6	6	19	4.82911e+07	1.57384e+08	2.38155e+08	182.011	11.04	3	4	383.327	20.3	6	9	278.728	14.33	4	6	335	37.3231	6.30322
Mhun_1864	YP_503300 CRISPR-associated protein Csc3	6.39	1	7	7	13	9.39001e+06	3.53386e+07	2.37387e+07	106.81	1.76	2	2	196.49	5.65	6	7	155.442	3.24	4	4	1080	122.16	6.04932
Mhun_1876	YP_503312 hypothetical protein	9.67	1	2	2	7	0	4.47096e+07	1.33624e+06		0			213.16	9.67	2	3	147.79	9.67	2	4	300	33.3198	4.729
Mhun_1925	YP_503355 CheW protein	17.82	1	3	3	6	6.8736e+06	1.3271e+08	2.25869e+07		0			138.92	17.82	3	4	69.69	10.92	2	2	174	18.6828	4.76709
Mhun_1935	YP_503365 thiazole-adenylate synthase	13.78	1	2	2	2	0	2.39883e+07	0					70.88	13.78	2	2		0			254	26.8457	5.63037
Mhun_1943	YP_503373 multi-sensor signal transduction histidine kinase (EC 2.7.13.3)	4.87	1	3	3	6	1.32389e+06	1.86692e+07	1.37106e+07		0			147.453	4.87	3	4	96.6219	3.19	2	2	596	67.5772	6.37939
Mhun_1944	YP_503374 peptidase S8 and S53, subtilisin, kexin, sedolisin	6.11	1	3	3	6	1.90954e+07	5.49162e+07	2.40156e+07		0			124.95	3.61	2	3	143.812	6.11	3	3	638	67.4113	4.98291
Mhun_1948	YP_503378 hypothetical protein	4.71	1	3	3	4	11469341	2.92267e+07	1.83238e+07		0			148.39	4.71	3	4		0			616	66.8339	4.80518
Mhun_1949	YP_503379 hypothetical protein	18.57	1	6	6	13	7.68436e+06	1.3179e+07	4.45735e+07		0			150.68	9.14	3	5	285.84	15.14	5	8	350	40.4237	4.76709
Mhun_1956	YP_503385 hypothetical protein	30.25	1	3	3	6	2.46502e+07	9.51513e+07	1.21902e+06	87.7945	15.13	2	2	88.2	23.53	2	2	77.4558	15.13	2	2	119	13.731	6.17627
Mhun_1963	YP_503392 periplasmic sensor signal transduction histidine kinase	3.12	1	2	2	2	0	0	8.49414e+06						0			89.3419	3.12	2	2	642	73.5869	5.5415
Mhun_1971	YP_503400 hypothetical protein	7.14	1	4	4	15	2.02412e+07	3.49037e+07	2.6933e+07	216.09	7.14	4	6	214.25	4.04	2	4	219.21	5.9	3	5	644	71.8718	5.0083
Mhun_1981	YP_503410 formylmethanofuran dehydrogenase, subunit C (EC 1.2.99.5)	25.3	1	9	9	25	2.18451e+08	5.14888e+08	5.49059e+08		0			355.29	19.88	7	11	487.405	25.3	9	14	332	35.9323	8.36768
Mhun_1982	YP_503411 formylmethanofuran dehydrogenase, subunit A (EC 1.2.99.5)	24.2	1	12	12	42	4.31535e+08	1.06073e+09	9.46488e+08	282.101	9.72	5	8	678.96	23.5	11	20	522.674	19.43	9	14	566	63.1325	6.354
Mhun_1983	YP_503412 formylmethanofuran dehydrogenase, subunit B (EC 1.2.99.5)	31.89	1	13	13	52	2.04443e+08	1.09916e+09	8.05227e+08	581.98	17.08	6	15	680.131	24.15	10	21	592.501	25.74	9	16	439	48.1601	6.52197
Mhun_1984	YP_503413 formylmethanofuran dehydrogenase, subunit D (EC 1.2.99.5)	52.63	1	7	7	15	4.71897e+08	5.34436e+08	374946112	164.955	24.81	4	5	194.39	42.86	5	6	145.728	25.56	3	4	133	14.3553	6.11279
Mhun_1991	YP_503420 hypothetical protein	6.18	1	2	2	2	7.38143e+06	1.50374e+07	8.05022e+06	103.28	6.18	2	2		0				0			340	37.9883	5.52881
Mhun_2010	YP_503439 molybdenum ABC transporter, periplasmic molybdate-binding protein	18.28	1	3	3	7	5.78624e+06	2.37928e+07	1.65811e+07		0			108.41	18.28	3	3	194.85	18.28	3	4	268	28.9625	4.36084
Mhun_2021	YP_503449 formate dehydrogenase, alpha subunit (F420) (EC 1.2.99.-)	3.06	1	2	2	2	2.61171e+06	0	0	61.99	3.06	2	2		0				0			686	75.7691	6.81494
Mhun_2032	YP_503459 methyl-accepting chemotaxis sensory transducer	14.55	1	11	12	28	2.9603e+07	7.14397e+07	55011256	87.93	2.57	3	3	488.49	14.55	12	16	259.136	10.04	9	9	1285	141.831	4.99561
Mhun_2050	YP_503477 ATP phosphoribosyltransferase (homohexameric) (EC 2.4.2.17)	22.41	1	6	6	17	2.58211e+07	5.68295e+07	2.18411e+07		0			341.5	22.41	6	11	205.8	10.34	3	6	290	32.1903	5.79541
Mhun_2063	YP_503490 hypothetical protein	34.91	1	6	6	13	2.37009e+07	3.58319e+07	2.27263e+07	68.6024	15.57	2	2	205.397	29.72	5	7	119.309	20.75	3	4	212	24.7318	5.05908
Mhun_2069	YP_503495 methyl-accepting chemotaxis sensory transducer	16.57	1	9	10	27	4.21424e+07	1.10668e+08	2.25851e+07	179.564	5.57	4	6	372.171	13.43	8	11	354.203	11.43	7	10	700	76.0112	4.90674
Mhun_2075	YP_503501 ThiJ/PfpI	5.16	1	2	2	2	5.34596e+06	26427759	8.2541e+06		0				0			76.21	5.16	2	2	446	47.9596	4.38623
Mhun_2085	YP_503511 periplasmic solute binding protein	26.28	1	6	6	21	2.47927e+07	3.21997e+08	8.10376e+07	94.6976	6.83	2	3	373.566	26.28	6	10	288.995	20.82	5	8	293	31.9896	5.10986
Mhun_2105	YP_503531 membrane-bound hydrogenase subunit ehaO	18.56	1	6	6	14	3.37845e+07	5.32657e+07	3.95129e+07	83.69	6.65	2	2	304.15	12.19	4	8	116.728	8.59	3	4	361	40.4894	6.53662
Mhun_2109	YP_503535 formylmethanofuran dehydrogenase, subunit A (EC 1.2.99.5)	10.44	1	5	5	8	6.80622e+06	1.85762e+07	4.63251e+07	83.15	4.96	2	2	194.434	7.61	4	6		0			565	62.9863	5.87158
Mhun_2112	YP_503538 formylmethanofuran dehydrogenase, subunit C (EC 1.2.99.5)	9.45	1	2	2	4	0	1.67206e+07	1.02759e+07					84.92	9.45	2	2	63.84	9.45	2	2	254	27.6078	8.42627
Mhun_2113	YP_503539 UDP-glucose 6-dehydrogenase	9.11	1	3	4	14	3.46709e+06	2.02311e+07	1.74187e+07		0			195.642	9.11	4	6	191.141	7.24	3	6	428	46.4909	5.30029
Mhun_2124	YP_503550 glycosyl transferase, group 1	2.83	1	2	2	5	0	8953494	2.87778e+06					74.8	2.83	2	3	43.86	2.83	2	2	530	61.974	9.26123
Mhun_2132	YP_503558 GDP-mannose 4,6-dehydratase	7.18	1	2	2	2	0	2.43778e+07	33987652		0			70.84	7.18	2	2		0			348	39.7448	6.66846
Mhun_2144	YP_503569 methyl-coenzyme M reductase, beta subunit (EC 2.8.4.1)	33.79	1	15	15	138	2.15842e+09	1.14747e+10	2.42666e+09	1178.87	31.49	12	27	2407.61	33.56	14	58	2217.46	33.56	14	53	435	45.864	6.31592
Mhun_2145	YP_503570 Methyl-coenzyme M reductase, protein D	28.21	1	5	5	15	5.3187e+07	1.29058e+08	9.06212e+07	56.18	10.9	2	2	200.226	28.21	5	7	190.74	17.31	3	6	156	17.2492	8.76318
Mhun_2147	YP_503572 methyl-coenzyme M reductase, gamma subunit (EC 2.8.4.1)	73.81	1	17	17	187	1.32371e+09	1.01657e+10	9.53145e+09	1096.69	53.57	10	27	3928.23	73.81	16	97	2846.15	65.87	14	63	252	28.4463	7.82568
Mhun_2148	YP_503573 methyl-coenzyme M reductase, alpha subunit (EC 2.8.4.1)	38.1	1	19	19	225	2.62209e+09	1.1723e+10	9.53395e+09	1520.15	17.11	9	32	4324.07	35.45	17	100	3692.36	34.04	17	93	567	62.7898	6.39209
Mhun_2157	YP_503581 Small GTP-binding protein domain	4.03	1	2	2	3	2.61072e+07	4.56013e+07	2.63301e+07		0			125.11	4.03	2	3		0			571	62.5167	5.56689
Mhun_2164	YP_503588 Dinitrogenase iron-molybdenum cofactor biosynthesis	52.73	1	4	4	13	2.13467e+08	210799352	2.42636e+08		0			196	39.09	3	6	226.19	31.82	3	7	110	11.6767	5.33838
Mhun_2166	YP_503590 hypothetical protein	21.38	1	2	2	2	0	2.04056e+07	0					63.72	21.38	2	2		0			159	17.4377	5.09717
Mhun_2168	YP_503592 tetrahydromethanopterin S-methyltransferase, subunit E (EC 2.1.1.86)	16.78	1	5	5	15	0	1.28058e+09	1.61332e+08		0			228.21	16.78	5	7	287.66	11.74	4	8	298	31.7962	6.52197
Mhun_2169	YP_503593 tetrahydromethanopterin S-methyltransferase, subunit D (EC 2.1.1.86)	5.36	1	2	2	13	2.70443e+08	712829126	4.35818e+08	101.57	5.36	2	2	248.64	5.36	2	6	170.79	5.36	2	5	280	27.6125	5.36377
Mhun_2172	YP_503596 tetrahydromethanopterin S-methyltransferase, subunit A (EC 2.1.1.86)	40.98	1	5	9	40	1.06841e+09	2.86043e+09	1.79946e+09	483.669	27.87	6	12	699.997	37.7	8	14	570.891	27.05	6	14	244	25.4091	5.18604
Mhun_2174	YP_503598 tetrahydromethanopterin S-methyltransferase,	58.87	1	8	12	59	1.27151e+09	3.33316e+09	1.80624e+09	494.877	39.52	7	15	752.876	55.65	11	21	908.8	54.84	10	23	248	25.8235	5.04639
Mhun_2175	YP_503599 tetrahydromethanopterin S-methyltransferase, subunit H (EC 2.1.1.86)	45.86	1	13	13	73	2.72808e+08	7.62861e+09	3.39337e+09	253.18	18.05	5	7	1287.89	34.02	11	36	947.19	45.27	12	30	338	36.7531	5.24951
Mhun_2176	YP_503600 cysteinyl-tRNA synthetase (EC 6.1.1.16)	5.91	1	2	2	2	0	1.85917e+07	0		0			95.2532	5.91	2	2					423	48.1798	6.39209
Mhun_2180	YP_503604 Sep-tRNA:Cys-tRNA synthase (EC 2.5.1.73)	22.37	1	10	10	25	2.5587e+07	69128125	6.76983e+07		0			439.74	11.84	6	11	509.003	19.74	9	14	456	50.653	6.96143
Mhun_2181	YP_503605 O-acetylhomoserine sulfhydrylase (EC 2.5.1.49)	25.06	1	9	9	19	7.79828e+07	1.72484e+08	65215487	117.85	4.41	2	3	287.8	20.42	6	7	281.95	16.01	6	9	431	46.3812	6.41748
Mhun_2189	YP_503613 Hybrid cluster protein	27.88	1	12	12	33	7.07845e+07	1.52935e+08	1.26989e+08	276.222	13.94	6	9	338.39	16.91	7	10	551.408	23.79	10	14	538	58.1816	5.65576
Mhun_2201	YP_503625 homoserine O-acetyltransferase (EC 2.3.1.31)	15.1	1	6	6	19	5.44177e+07	9.98763e+07	6.79536e+07	67.5053	4.9	2	2	282.066	10	4	7	379.822	12.45	5	10	490	53.831	6.1001
Mhun_2205	YP_503629 ABC transporter, substrate-binding protein, aliphatic sulphonates	14.16	1	4	4	11	5822489	9.71176e+07	2.1564e+07	77.15	8.13	2	2	337.22	14.16	4	5	177.68	12.65	3	4	332	36.2561	4.90674
Mhun_2207	YP_503631 molybdopterin synthase subunit MoaD (EC 2.8.1.12)	20.65	1	2	2	14	1.71713e+07	4.64716e+07	3.35597e+07	90.64	20.65	2	3	178.36	20.65	2	6	161.4	20.65	2	5	92	10.5114	4.60205
Mhun_2214	YP_503638 nitrogen-fixing NifU-like	22.38	1	3	3	14	3.17936e+07	8.99282e+07	2.83951e+07	166.72	16.78	2	4	229.02	22.38	3	5	196.15	16.78	2	5	143	15.6485	4.89404
Mhun_2217	YP_503641 hydroxyethylthiazole kinase	10.91	1	2	2	2	0	6.27902e+07	1.99615e+07					86.52	10.91	2	2		0			275	28.7123	5.17334
Mhun_2226	YP_503650 coenzyme F390 synthetase	9.56	1	3	3	4	0	1.30582e+07	1804501					154.79	9.56	3	4		0			450	51.2396	5.5415
Mhun_2227	YP_503651 Cytidylate kinase, putative	14.04	1	2	2	2	18748400	9.40947e+07	27042130		0				0			82.49	14.04	2	2	178	20.2752	5.04639
Mhun_2229	YP_503653 Adenylate kinase	34.74	1	6	6	23	6.91912e+07	2.05224e+08	2.0682e+08	200.141	15.79	3	6	279.296	34.74	6	8	290.394	34.74	6	9	190	21.5064	6.59521
Mhun_2230	YP_503654 protein translocase subunit secY/sec61 alpha	7.72	1	3	3	4	0	34135891	4.53522e+07		0				0			138.06	7.72	3	4	479	52.3891	7.62061
Mhun_2231	YP_503655 LSU ribosomal protein L15P	21.68	1	2	2	4	2.36406e+07	49717685	1.50426e+07		0				0			202.08	21.68	2	4	143	15.1818	10.3745
Mhun_2233	YP_503657 SSU ribosomal protein S5P	26.83	1	6	6	16	7.3093e+07	9.00064e+07	1.22704e+08	63.1	9.27	2	2	181.09	17.56	4	7	206.682	13.17	3	7	205	22.0396	9.0708
Mhun_2234	YP_503658 LSU ribosomal protein L18P	20	1	2	2	5	5.96672e+07	1.8413e+08	129631812		0			63.98	20	2	2	108.93	20	2	3	175	19.1019	9.59814
Mhun_2235	YP_503659 LSU ribosomal protein L19E	28.38	1	4	4	4	107392528	1.00181e+08	1.69507e+08		0				0			155.278	28.38	4	4	148	17.063	11.5903
Mhun_2236	YP_503660 LSU ribosomal protein L32E	34.9	1	4	4	6	0	6.76863e+07	6.86895e+07					71.599	22.82	3	3	151.022	22.15	2	3	149	16.9671	10.2134
Mhun_2237	YP_503661 LSU ribosomal protein L6P	22.73	1	4	4	12	1.30619e+07	5.52395e+07	4.88435e+07	97.4107	14.2	2	2	224.435	22.73	3	5	220.784	14.2	3	5	176	19.2889	8.41162
Mhun_2238	YP_503662 SSU ribosomal protein S8P	22.31	1	3	3	4	1.97643e+07	142820966	4.21121e+07		0			127.65	22.31	3	4		0			130	14.3442	8.27979
Mhun_2240	YP_503664 LSU ribosomal protein L5P	29.76	1	5	5	12	4.53349e+07	1.90893e+08	129212585	62.83	11.9	2	2	144.83	24.4	4	5	152.92	18.45	3	5	168	18.6591	9.70068
Mhun_2241	YP_503665 SSU ribosomal protein S4E	19.92	1	4	4	14	6.11534e+07	1.34133e+08	1.68774e+08	185.707	9.96	2	5	188.28	14.11	3	4	186.64	19.92	4	5	241	26.9284	9.84717
Mhun_2242	YP_503666 LSU ribosomal protein L24P	29.17	1	3	3	6	5.94079e+07	1.40787e+08	1.1603e+08	65.1042	15.83	2	2	75.0243	15.83	2	2	94.4376	20.83	2	2	120	13.4873	10.228
Mhun_2243	YP_503667 LSU ribosomal protein L14P	19.7	1	2	2	7	2.41295e+06	7.52296e+07	4.07241e+07		0			144.591	19.7	2	4	129.571	19.7	2	3	132	14.4351	11.1362
Mhun_2247	YP_503671 SSU ribosomal protein S3P	29.96	1	6	6	19	5.7353e+07	9.92095e+07	1.13827e+08	63.75	8.86	2	2	298.89	29.96	6	11	167.49	14.77	4	6	237	26.0216	7.54736
Mhun_2248	YP_503672 LSU ribosomal protein L22P	18.83	1	3	3	6	0	1.73637e+08	4.95997e+07						0			190.48	18.83	3	6	154	17.4833	10.7554
Mhun_2250	YP_503674 LSU ribosomal protein L2P	16.95	1	4	4	6	9.47959e+07	1.9896e+07	2.58828e+08	106.122	8.9	2	3	121.1	8.05	2	3		0			236	25.351	10.3306
Mhun_2251	YP_503675 LSU ribosomal protein L23P	21.95	1	2	2	3	0	1.40111e+08	133580968		0			114.069	21.95	2	3		0			82	9.34097	9.92041
Mhun_2252	YP_503676 LSU ribosomal protein L4P	20.88	1	6	6	12	7.53976e+07	1.2503e+08	1.07397e+08		0			186.71	16.87	5	7	159.25	14.06	4	5	249	27.221	10.7114
Mhun_2253	YP_503677 LSU ribosomal protein L3P	9.79	1	3	3	8	4.30707e+07	1.59709e+08	8.33127e+07	97.3807	7.12	2	2	91.15	6.23	2	2	147.434	9.79	3	4	337	38.2841	9.96436
Mhun_2254	YP_503678 hypothetical protein	16.42	1	2	2	3	0	48735968	4.74265e+07		0				0			158.528	16.42	2	3	134	15.8563	8.68994
Mhun_2255	YP_503679 methylenetetrahydromethanopterin dehydrogenase (EC 1.5.99.9)	61.43	1	19	19	138	1.28084e+09	7.40609e+09	6.86995e+09	757.491	31.43	10	20	2157.92	61.43	19	60	2308.36	58.57	18	58	280	30.4407	6.60986
Mhun_2257	YP_503681 methylenetetrahydromethanopterin reductase (EC 1.5.99.11)	74.09	1	23	23	211	7.66769e+09	1.54167e+10	1.42553e+10	1216.69	32.32	12	43	3337.05	74.09	23	94	2525.17	68.6	19	74	328	34.8621	8.00146
Mhun_2262	YP_503686 AMP phosphorylase (EC 2.4.2.-)	18.02	1	7	7	13	16600167	3.05973e+07	1.03176e+07		0			154.389	12.4	5	6	288.01	14.15	5	7	516	55.6205	6.43018
Mhun_2263	YP_503687 hypothetical protein	40.14	1	5	30	282	5.20207e+09	1.19537e+10	9.89006e+09	2101.83	25.87	19	52	5239.18	39.79	28	131	4216.18	36.77	27	99	862	93.1881	4.85596
Mhun_2271	YP_503695 hypothetical protein	17.77	1	6	6	15	1.56525e+08	4.79055e+08	2.56678e+08	247.5	6.63	2	5	301.94	17.77	6	7	145.68	9.28	3	3	377	40.5051	4.71631
Mhun_2274	YP_503698 Nascent polypeptide associated complex NAC	20.72	1	2	2	3	3.75433e+07	3.37197e+07	12459524		0			108.64	20.72	2	3		0			111	12.2443	4.81787
Mhun_2277	YP_503701 protein of unknown function UPF0031	5.64	1	2	2	2	0	8.71276e+06	5.12627e+06						0			65.54	5.64	2	2	479	50.3819	5.96045
Mhun_2282	YP_503706 Proteasome endopeptidase complex	41.84	1	9	9	19	3.53815e+07	1.75204e+08	2.47581e+08	162.031	16.32	3	4	309.718	33.89	7	9	221.087	24.27	5	6	239	26.5626	5.40186
Mhun_2284	YP_503708 LSU ribosomal protein L37AE	22.11	1	2	2	3	0	72731836	6.02437e+07		0			115.52	22.11	2	3		0			95	10.6528	11.0044
Mhun_2288	YP_503712 Prefoldin, beta subunit	15	1	2	2	2	5.74805e+07	0	6.34318e+07		0				0			83.7185	15	2	2	120	13.9032	6.81494
Mhun_2289	YP_503713 hypothetical protein	18.06	1	8	8	20	1.3195e+07	4.83549e+07	3.35632e+07		0			533.42	18.06	8	11	486.32	13.87	6	9	620	67.7198	4.83057
Mhun_2292	YP_503716 homoserine dehydrogenase (EC 1.1.1.3)	16.97	1	5	5	11	0	2.53089e+07	2.78433e+07		0			310.086	16.97	5	8	149.878	9.39	3	3	330	34.9915	5.42725
Mhun_2296	YP_503720 elongation factor Tu, domain 2	7.52	1	2	2	3	0	1.01004e+07	4.94205e+06					60.59	7.52	2	3		0			319	35.2686	5.87158
Mhun_2299	YP_503723 hypothetical protein	31.01	1	7	7	21	22502266	5.70619e+07	5.97325e+07	109.55	9.76	2	3	388.78	24.74	5	9	364.23	24.39	5	9	287	30.4978	5.30029
Mhun_2302	YP_503726 hypothetical protein	21.77	1	4	4	7	1.04121e+07	4.73676e+07	1.97955e+07		0			206.236	21.77	4	4	153.913	16.24	3	3	271	29.5499	4.85596
Mhun_2305	YP_503729 hypothetical protein	8.01	1	2	2	3	13745476	20008046	24558721		0			145.249	8.01	2	3		0			312	34.7435	5.98584
Mhun_2307	YP_503731 CoA enzyme activase	3.87	1	2	2	6	10322087	2.53538e+07	1.51456e+07		0			139.4	3.87	2	3	95.2525	3.87	2	3	413	44.0254	5.021
Mhun_2308	YP_503732 hypothetical protein	12.16	1	2	2	3	0	3.1832e+07	3.05982e+07		0			117.95	12.16	2	3		0			148	16.1655	5.63037
Mhun_2311	YP_503735 ABC transporter related	18.35	1	9	9	20	2.55149e+07	5.80277e+07	9.15267e+07	175.177	6.55	3	5	208.44	11.24	6	7	279.503	10.11	5	8	534	59.6888	5.77002
Mhun_2315	YP_503739 ribulose 1,5-bisphosphate carboxylase large subunit (EC 4.1.1.39)	5.26	1	2	2	3	7.50604e+06	6.41678e+07	2.32718e+07		0			130.06	5.26	2	3		0			399	43.0941	6.31592
Mhun_2316	YP_503740 diaminopimelate epimerase (EC 5.1.1.7)	9.12	1	3	3	3	1.42159e+06	1.0662e+08	0		0			79.44	9.12	3	3		0			274	29.6686	4.85596
Mhun_2318	YP_503742 TPR repeat	27.76	1	6	6	11	19978999	1.00615e+08	41713658	110	9.8	2	2	238.5	20	4	5	157.4	13.47	3	4	245	28.3559	4.89404
Mhun_2319	YP_503743 Adenylosuccinate synthetase (EC 6.3.4.4)	9.5	1	3	3	7	1.13331e+07	3.84132e+07	3.11195e+07		0			94.85	5.93	2	2	175.77	9.5	3	5	337	36.3442	5.68115
Mhun_2322	YP_503746 pyridoxal phosphate synthase yaaD subunit	22.15	1	5	6	14	4.02889e+07	2.03262e+08	6.24344e+07	53.95	7.72	2	2	233.337	17.79	5	7	154.37	12.75	3	5	298	31.9807	5.26221
Mhun_2324	YP_503748 phosphoglycerate mutase (EC 5.4.2.1)	18.15	1	4	4	4	0	5.39341e+07	51789359		0			142.704	18.15	4	4		0			248	28.8599	7.13721
Mhun_2329	YP_503752 coenzyme F420-reducing hydrogenase, beta subunit (EC 1.12.98.1)	14.24	1	4	4	8	1.19596e+08	2.06316e+08	2.96646e+07		0			179.18	14.24	4	6	71.7	8.33	2	2	288	31.6302	8.52881
Mhun_2332	YP_503755 coenzyme F420-reducing hydrogenase, alpha subunit (EC 1.12.98.1)	18.98	1	8	8	22	1.94567e+08	5.81057e+08	3.12668e+08	173.575	15.35	6	6	275.312	10.87	5	8	250.019	17.06	7	8	469	51.8631	6.0874
Mhun_2334	YP_503757 GTP cyclohydrolase MptA (EC 3.5.4.-)	9.76	1	3	3	10	1.22938e+07	5.20444e+07	6.61215e+07	144.06	9.76	3	4	76.72	5.79	2	2	135.888	9.76	3	4	328	36.7949	5.52881
Mhun_2335	YP_503758 translation initiation factor 2 subunit beta (aeIF-2b)	22.66	1	4	4	10	0	8.0211e+07	5.28042e+07		0			204.383	22.66	4	5	207.23	17.73	3	5	203	22.6106	7.75244
Mhun_2338	YP_503761 AAA ATPase, central region	7.29	1	3	3	3	3.32455e+06	1.40836e+07	2.1251e+07		0			99.65	7.29	3	3		0			425	48.5048	5.79541
Mhun_2344	YP_503767 translation elongation factor 1B (aEF-1B)	23.53	1	2	2	4	0	3.58213e+08	1.57438e+08		0			91.62	23.53	2	2	71.38	23.53	2	2	85	9.20794	4.41162
Mhun_2354	YP_503777 aspartate dehydrogenase	5.56	1	2	2	5	0	3.24067e+07	2.66329e+07		0			84.44	5.56	2	3	61.59	5.56	2	2	252	27.2102	6.44287
Mhun_2356	YP_503779 hypothetical protein	11.05	1	2	2	2	0	1.63381e+07	0		0			69.7194	11.05	2	2		0			181	20.7994	4.70361
Mhun_2358	YP_503781 thiamine pyrophosphate enzyme-like TPP-binding	5.43	1	3	3	7	1.60226e+07	3.10214e+07	32838109		0			177.71	5.43	3	4	123.33	3.57	2	3	589	63.2141	7.32764
Mhun_2359	YP_503782 pyruvate ferredoxin/flavodoxin oxidoreductase	18.85	1	4	4	5	4.94328e+06	4.78352e+07	0	73.6141	9.42	2	2	79.1958	13.61	3	3		0			191	20.5656	5.37646
Mhun_2361	YP_503784 3-isopropylmalate dehydratase, large subunit (EC 4.2.1.33)	19.42	1	7	7	17	1.67373e+07	9.5242e+07	53374460	135.31	5.52	2	3	275.24	15.35	6	7	292.63	15.83	5	7	417	44.8423	5.2749
Mhun_2362	YP_503785 3-isopropylmalate dehydratase, small subunit (EC 4.2.1.33)	39.51	1	4	4	8	29028173	107546421	9.87484e+07		0			238.15	25.93	3	5	219.17	22.22	2	3	162	17.7312	5.92236
Mhun_2363	YP_503786 3-isopropylmalate dehydrogenase (EC 1.1.1.85)	26.15	1	8	8	15	1.39236e+07	8.31632e+07	5.09105e+07		0			255.26	18.06	6	8	227.199	21.02	6	7	371	40.998	5.021
Mhun_2364	YP_503787 aminoglycoside phosphotransferase	17.24	1	3	3	6	0	9552470	8.65925e+06		0			82.04	10.34	2	3	98.53	13.79	2	3	261	29.1279	5.71924
Mhun_2366	YP_503789 hypothetical protein	20.52	1	6	6	10	7.01531e+06	2.94706e+08	2.11872e+08		0			242.31	20.52	6	7	75.73	11.19	3	3	268	29.9098	5.99854
Mhun_2367	YP_503790 short-chain dehydrogenase/reductase SDR	19.12	1	6	6	15	3.0113e+07	7.33291e+07	5.55621e+07	75.88	5.51	2	2	166.918	10.29	3	6	171.518	18.38	5	7	272	30.0453	5.57959
Mhun_2368	YP_503791 short-chain dehydrogenase/reductase SDR	16.06	1	4	4	9	1.54885e+07	8.40711e+07	6.64337e+07	132.65	16.06	4	5	143.06	6.57	2	4		0			274	30.1545	6.23975
Mhun_2382	YP_503803 hypothetical protein	13.64	1	2	2	2	0	62990935	1.57878e+07						0			72.18	13.64	2	2	154	16.8416	6.16357
Mhun_2385	YP_503806 PAS/PAC sensor hybrid histidine kinase (EC 2.7.13.3)	3.75	1	3	3	3	552001	4.00277e+06	2.27864e+06		0			97.44	3.75	3	3		0			720	83.2804	5.26221
Mhun_2394	YP_503815 pyruvate ferredoxin oxidoreductase, gamma subunit (EC 1.2.7.1)	23.43	1	3	3	7	49292026	2.19639e+08	1.26802e+08		0			211.56	23.43	3	5	78.8731	11.43	2	2	175	18.9031	8.82178
Mhun_2395	YP_503816 pyruvate flavodoxin/ferredoxin oxidoreductase-like	14.67	1	4	4	11	2.05779e+07	3.56548e+07	4.08133e+07	92.9797	5.16	2	3	104.37	12.77	3	3	195.69	9.51	3	5	368	40.6293	5.12256
Mhun_2396	YP_503817 thiamine pyrophosphate enzyme-like TPP-binding	10.54	1	3	3	17	2.02936e+07	4.28036e+07	4.07538e+07	163.201	10.54	3	4	251.834	10.54	3	6	296.4	10.54	3	7	313	33.5421	8.71924
Mhun_2399	YP_503820 CheW protein	24.74	1	4	4	13	1.12435e+07	1.09499e+08	2.79134e+07	61.9	9.47	2	2	142.833	14.74	3	6	181.61	24.74	4	5	190	21.2983	5.21143
Mhun_2409	YP_503830 pentapeptide repeat	17.89	1	2	2	2	0	1.29774e+07	5681850		0			85.43	17.89	2	2		0			123	13.2449	9.68604
Mhun_2414	YP_503835 V-type H(+)-translocating pyrophosphatase	9.38	1	5	5	18	2.96568e+07	2.84099e+08	1.76392e+08	172.52	4.61	2	4	348.357	9.38	5	8	301.021	9.38	5	6	672	68.5421	6.18896
Mhun_2415	YP_503836 peptidase S1 and S6, chymotrypsin/Hap	7.36	1	3	3	3	0	1.00997e+07	2.50528e+06					93.27	7.36	3	3		0			557	60.2791	4.86865
Mhun_2427	YP_503847 PKD	2.11	1	5	5	8	0	2.52099e+07	2.05395e+07		0			103.63	1.65	4	4	136.677	1.33	3	4	2176	243.418	5.05908
Mhun_2428	YP_503848 hypothetical protein	3.96	1	2	2	2	0	2.18304e+07	1.78006e+07		0			53.19	3.96	2	2		0			505	56.5304	5.021
Mhun_2433	YP_503853 catalase/peroxidase HPI	6.55	1	4	4	6	1.26021e+07	3.53771e+07	3.23931e+07		0			155.79	5.57	3	3	151.982	4.46	3	3	718	80.0931	5.8335
Mhun_2434	YP_503854 multi-sensor signal transduction histidine kinase (EC 2.7.13.3)	1.9	1	2	2	2	1.97294e+06	4416495	0		0				0			53.42	1.9	2	2	842	94.1965	5.47803
Mhun_2438	YP_503858 Carboxylyase-related protein	10.65	1	4	4	9	5.81784e+06	41059755	2.45607e+07	66.14	5.81	2	2		0			290.55	10.65	4	7	413	45.1263	6.30322
Mhun_2440	YP_503860 PKD	12.48	1	9	9	24	3.87903e+07	1.27845e+08	9.27535e+07	93.46	2.78	3	3	552.679	11.71	8	13	389.168	7.49	6	8	1042	112.127	5.12256
Mhun_2441	YP_503861 PKD	16.47	1	14	14	36	6.38929e+07	2.32436e+08	1.24865e+08	263.69	5.02	4	6	649.14	15.26	13	19	466.31	9.84	7	11	996	110.269	4.70361
Mhun_2442	YP_503862 PKD	10.31	1	9	9	21	1.49804e+07	2.16236e+08	126812260	168.17	6.27	5	5	303.14	7.55	7	9	260.86	6.59	6	7	941	101.247	5.0083
Mhun_2445	YP_503865 amidohydrolase	6.9	1	3	3	5	1.6585e+06	1.12003e+07	5.40004e+06		0			91.43	4.9	2	3	75.3387	4.68	2	2	449	49.3974	5.71924
Mhun_2446	YP_503866 aspartyl-tRNA synthetase (EC 6.1.1.12)	6.74	1	3	3	13	1.90449e+07	4.15645e+07	4.3754e+07	119.856	3.95	2	3	282.934	6.74	3	6	169.784	6.74	3	4	430	48.1136	5.21143
Mhun_2451	YP_503871 AAA family ATPase, CDC48 subfamily	17.29	1	12	12	35	1.05005e+07	6.03506e+07	4.54128e+07	192.5	5.47	4	6	417.523	10.95	8	15	303.466	12.94	9	14	804	89.7096	5.22412
Mhun_2455	YP_503875 RNA-binding region RNP-1 (RNA recognition motif)	22.86	1	2	2	2	0	3.35631e+07	1.18171e+06		0			92.2352	22.86	2	2		0			105	11.7077	6.771
Mhun_2458	YP_503877 archaeal histone	66.67	1	4	4	10	0	1.91138e+08	3.0366e+08		0			134.23	52.17	3	6	162.53	42.03	2	4	69	7.33989	7.41553
Mhun_2462	YP_503881 glyceraldehyde 3-phosphate dehydrogenase (NAD(P)+) (EC 1.2.1.59)	20.94	1	8	8	25	1.77693e+08	2.57338e+08	1.745e+08	214.486	14.45	5	7	301.56	14.45	5	9	300.854	14.16	6	9	339	36.794	7.06396
Mhun_2470	YP_503889 molybdopterin binding domain	25.31	1	4	4	7	296643	2.59094e+07	9.06623e+06		0			106.4	16.05	3	4	93.69	19.75	3	3	162	17.6984	6.37939
Mhun_2472	YP_503891 transcriptional regulator, AsnC family	14.11	1	2	2	2	0	2.21642e+07	3.33842e+07					78.83	14.11	2	2		0			163	18.8927	5.69385
Mhun_2475	YP_503894 L-aspartate aminotransferase apoenzyme (EC	19.36	1	4	4	7	0	8.09013e+07	8.79022e+07		0			187.796	19.36	4	4	104.74	13	3	3	377	40.3747	7.04932
Mhun_2477	YP_503896 6,7-dimethyl-8-ribityllumazine synthase (EC 2.5.1.78)	13.57	1	2	2	4	7.01533e+07	0	1.29717e+08	82.0415	13.57	2	2		0			76.91	13.57	2	2	140	15.5522	5.90967
Mhun_2479	YP_503898 peptidase S8 and S53, subtilisin, kexin, sedolisin	5.07	1	3	3	3	0	1.86036e+07	9.2693e+06					105.61	5.07	3	3		0			769	83.6649	4.60205
Mhun_2481	YP_503900 Transcription initiation factor IIB (TFIIB)	19.29	1	6	6	10	4.51277e+07	6.90877e+07	94306813	142.885	9.2	3	4	147.86	10.39	3	4	68.2369	6.23	2	2	337	38.2561	9.5249
Mhun_2484	YP_503903 hydrogenase accessory protein HypB	26.05	1	4	4	15	2.04352e+07	8.55205e+07	2.68462e+07	87.44	12.56	2	2	374.62	26.05	4	8	277.248	26.05	4	5	215	23.4019	5.57959
Mhun_2485	YP_503904 SSU ribosomal protein S8E	25.6	1	3	3	9	8.82285e+07	1.48501e+08	2.72565e+07	140.61	25.6	3	3	169.239	24	2	3	193.457	25.6	3	3	125	13.9475	11.356
Mhun_2488	YP_503907 SSU ribosomal protein S6E	40.74	1	4	4	8	4.85057e+07	139212992	1.53349e+08		0			260.658	40.74	4	5	190.711	31.85	3	3	135	14.2284	9.34912
Mhun_2489	YP_503908 translation initiation factor eaIF-5B	4.3	1	2	2	5	0	1.57442e+07	1.06333e+07					65.88	4.3	2	2	112.96	4.3	2	3	604	66.2191	6.06201
Mhun_2496	YP_503915 lysyl-tRNA synthetase, class II (EC 6.1.1.6)	11.29	1	4	4	8	3.27085e+06	2.48781e+07	9.16938e+06	43.68	3.96	2	2	113.65	5.15	2	2	143.09	11.29	4	4	505	57.7344	5.31299
Mhun_2497	YP_503916 PKD	6.07	1	10	10	41	4.05567e+07	1.12568e+08	93885706	392.71	4.31	7	11	533.72	6.07	10	18	378.424	3.53	6	12	1531	164.904	4.66553
Mhun_2507	YP_503926 seryl-tRNA synthetase (EC 6.1.1.11)	19.53	1	6	6	13	1.12332e+07	3.05158e+07	2.7091e+07		0			255.866	16	5	6	261.321	19.53	6	7	425	49.3149	5.46533
Mhun_2508	YP_503927 SSU ribosomal protein S3AE	38.38	1	8	8	21	3.1594e+07	2.94365e+08	1.06123e+08	258.757	22.22	4	6	348.403	32.83	6	9	258.671	30.3	6	6	198	22.2668	9.64209
Mhun_2511	YP_503930 SSU ribosomal protein S15P	32.89	1	5	5	7	0	1.13768e+08	8.1506e+07		0			131.81	29.61	4	4	100.69	19.08	3	3	152	17.6557	10.3013
Mhun_2513	YP_503932 hypothetical protein	46.75	1	9	34	335	6.3888e+09	1.19537e+10	1.15438e+10	2828.02	30.93	22	67	5963.83	42.62	30	146	5125.9	43.33	31	122	847	91.6792	4.729
Mhun_2525	YP_503944 histidinol phosphate aminotransferase apoenzyme (EC 2.6.1.9)	5.87	1	2	2	4	6.73145e+06	1.76493e+07	1.38613e+07		0			97.62	5.87	2	2	79.19	5.87	2	2	358	39.8651	6.12549
Mhun_2526	YP_503945 acetylornithine aminotransferase apoenzyme (EC 2.6.1.11)	15.17	1	4	4	8	10521035	3.89108e+07	2.92472e+07		0			140.12	8.43	2	3	190.52	15.17	4	5	356	37.9494	7.06396
Mhun_2527	YP_503946 GMP synthase (glutamine-hydrolyzing) (EC 6.3.5.2)	17.7	1	4	4	7	2.96671e+07	4.49065e+07	3.71896e+07		0			130.68	17.7	4	4	120.53	7.54	2	3	305	33.5466	5.38916
Mhun_2528	YP_503947 CTP synthase (EC 6.3.4.2)	4.74	1	2	2	2	3.29358e+06	2.12472e+07	75385700		0			96.7201	4.74	2	2		0			527	58.43	6.13818
Mhun_2531	YP_503950 histidinol dehydrogenase (EC 1.1.1.23)	4.98	1	2	2	10	3.62227e+06	4.4268e+07	2.45446e+07		0			233.17	4.98	2	7	126.44	4.98	2	3	442	48.0624	5.0083
Mhun_2534	YP_503953 hypothetical protein	7.14	1	2	2	6	0	2.88175e+07	1.56341e+07		0			120.07	7.14	2	3	122.53	7.14	2	3	308	35.3122	4.64014
Mhun_2541	YP_503959 hypothetical protein	8.9	1	2	2	2	0	2.96458e+07	3.37885e+07		0			58.4529	8.9	2	2		0			191	21.581	6.69775
Mhun_2542	YP_503960 nucleic acid binding, OB-fold,	16.09	1	7	7	17	0	5.96304e+07	2.96891e+07		0			400.21	16.09	7	11	186.95	12.48	5	6	609	67.182	4.95752
Mhun_2549	YP_503967 thermosome subunit	38.04	1	17	17	41	1.51028e+08	8.11551e+08	5.78022e+08	103.401	4.35	2	2	841.746	34.42	15	25	451.92	16.49	8	14	552	58.7375	5.22412
Mhun_2550	YP_503968 CheW protein	15.98	1	2	2	4	1.99423e+07	3.66445e+07	1.91609e+07		0				0			137.2	15.98	2	4	169	18.8288	4.62744
Mhun_2551	YP_503969 methyl-accepting chemotaxis sensory transducer	16.6	1	9	10	23	4.02296e+06	8.91642e+07	5.66202e+07	108.53	3.27	2	3	415.817	13.99	9	10	416.727	13.99	8	10	765	84.4564	5.021
Mhun_2554	YP_503972 Uncharacterised conserved protein UCP033563	7.16	1	3	3	9	1.38287e+07	6.14988e+07	1.24618e+07		0			168	7.16	3	5	173.218	5.25	2	4	419	46.785	6.01123
Mhun_2555	YP_503973 hypothetical protein	15.63	1	4	4	12	2.18088e+07	3.82105e+07	3.33757e+07	173.12	8.44	2	3	237.43	11.25	3	6	103.45	11.25	3	3	320	34.8809	5.33838
Mhun_2556	YP_503974 hypothetical protein	9.04	1	2	2	2	0	1.07014e+07	0					90.68	9.04	2	2		0			332	35.0927	6.49365
Mhun_2558	YP_503976 uroporphyrinogen-III C-methyltransferase (EC 2.1.1.107)	8.4	1	2	2	2	7.07836e+06	2.22763e+07	1.71415e+07		0			65.78	8.4	2	2		0			250	27.1313	6.02393
Mhun_2561	YP_503979 porphobilinogen synthase (EC 4.2.1.24)	9.97	1	3	3	9	4.75674e+06	2.30343e+07	6.29609e+06	69.57	6.85	2	2	110.32	9.97	3	4	99.22	6.85	2	3	321	35.1444	4.94482
Mhun_2574	YP_503990 hypothetical protein	25.56	1	2	2	2	0	2.26522e+07	0					69.12	25.56	2	2		0			90	10.2173	7.97217
Mhun_2590	YP_504006 Membrane bound hydrogenase subunit mbhL	8.56	1	4	4	6	2.2703e+07	5.32688e+06	1.52296e+07	66.9985	4.65	2	2		0			111.178	5.62	3	4	409	46.2655	6.12549
Mhun_2598	YP_504014 hypothetical protein	19.11	1	4	4	6	1.23563e+07	33112237	2.27328e+07		0			167.715	13.06	3	4	105.22	9.55	2	2	314	34.8077	5.30029
Mhun_2600	YP_504016 glucose-6-phosphate isomerase (EC 5.3.1.9)	20.09	1	4	4	6	0	2.61211e+07	8.94927e+06		0			158.697	20.09	4	4	61.79	11.11	2	2	234	26.6933	4.90674
Mhun_2604	YP_504020 Protein of unknown function DUF460	3.25	1	2	2	2	0	5.50071e+06	0					96.2905	3.25	2	2					646	73.5744	9.37842
Mhun_2610	YP_504026 phosphoenolpyruvate synthase (EC 2.7.9.2)	30.31	1	21	21	55	7.33367e+07	1.72675e+08	1.57555e+08	380.639	11.94	8	10	970.123	21.92	15	24	715.813	22.83	16	21	762	82.9239	5.2876
Mhun_2617	YP_504033 hypothetical protein	15.38	1	3	3	4	0	9.18352e+07	1.67573e+06		0			86.64	12.39	2	2	67.43	10.26	2	2	234	25.677	5.19873
Mhun_2621	YP_504037 GTP-binding conserved hypothetical protein TIGR00650	16.45	1	5	5	19	1.54899e+07	6.3333e+07	4.64848e+07	174.551	8.23	3	5	291.692	11.05	4	8	241.482	13.62	4	6	389	41.9606	6.59521
Mhun_2626	YP_504042 valyl-tRNA synthetase (EC 6.1.1.9)	11.56	1	9	9	19	1.51271e+07	4.06391e+07	3.24537e+07	67.1507	1.97	2	2	232.07	8.55	6	8	259.52	6.82	6	9	865	98.443	5.59229
Mhun_2631	YP_504047 protein of unknown function DUF556	7.46	1	2	2	4	40800691	6.49271e+07	4.88588e+07		0			132.437	7.46	2	4		0			228	24.6569	5.26221
Mhun_2632	YP_504048 inosine-5'-monophosphate dehydrogenase (EC 1.1.1.205)	13.17	1	5	5	12	19218633	6.25659e+07	4.83226e+07		0			179.43	13.17	5	6	192.521	10.7	4	6	486	52.0469	5.74463
Mhun_2637	YP_504053 putative PAS/PAC sensor protein	4.77	1	3	3	7	0	1.61122e+07	2.01583e+07		0			104.038	3.25	2	4	83.84	3.25	2	3	461	51.6641	6.49365
Mhun_2638	YP_504054 response regulator receiver domain protein (CheY-like)	15	1	2	2	2	0	8.732e+07	4.98808e+06					67.09	15	2	2		0			220	25.1341	5.38916
Mhun_2669	YP_504084 methyl-accepting chemotaxis sensory transducer with Cache sensor	24.38	1	14	17	40	2.94794e+07	1.65294e+08	7.39968e+07	118.94	3.59	3	4	686.334	18.56	13	18	746.567	18.32	12	18	808	87.2256	4.84326
Mhun_2674	YP_504089 hypothetical protein	12.26	1	3	3	7	0	2.07254e+07	1.2931e+07		0			130.45	12.26	3	4	123.1	10.03	2	3	359	38.9779	7.15186
Mhun_2681	YP_504095 secreted protein-like	8.5	1	2	2	2	0	1.08909e+07	6.20159e+06		0			66.63	8.5	2	2		0			412	45.8751	4.70361
Mhun_2688	YP_504102 putative PAS/PAC sensor protein	3.63	1	2	3	4	0	3.50062e+07	0		0			146.35	3.63	3	4		0			937	107.528	4.93213
Mhun_2689	YP_504103 Cache sensor signal transduction histidine kinase (EC 2.7.13.3)	6.19	1	3	3	5	8.12717e+06	10118286	8.32171e+06		0			157.88	6.19	3	3	99.7945	3.72	2	2	646	72.4798	5.50342
Mhun_2694	YP_504108 hypothetical protein	5.8	2	2	2	2	0	2.44808e+07	6.41336e+06		0			80.4511	5.8	2	2		0			293	34.1508	5.8208
Mhun_2702	YP_504116 hypothetical protein	4.42	1	2	2	2	0	0	1.53455e+08		0				0			58.19	4.42	2	2	385	42.1783	5.16064
Mhun_2727	YP_504141 von Willebrand factor, type A	8.58	1	3	3	6	1.44101e+07	2.9347e+07	1.33329e+07		0			114.462	8.58	3	3	140.453	8.58	3	3	233	26.0454	4.89404
Mhun_2732	YP_504146 NADPH-dependent FMN reductase	10.05	1	2	2	3	1.39447e+07	1.5706e+07	0		0			99.13	10.05	2	3		0			209	22.8124	7.69385
Mhun_2734	YP_504148 3-Cys thioredoxin peroxidase (EC 1.11.1.15)	16.89	1	3	3	18	1.11811e+08	4.29412e+08	3.19823e+08	171.91	16.89	3	5	297.75	16.89	3	8	213.03	10.5	2	5	219	24.2172	5.41455
Mhun_2735	YP_504149 Alkylhydroperoxidase AhpD core	44.64	1	5	5	12	3.83486e+07	1.19513e+08	1.23935e+08		0			240.61	33.04	4	8	117.23	36.61	4	4	112	12.4356	6.56592
Mhun_2737	YP_504151 hypothetical protein	32	1	4	4	20	5.52147e+08	1.95264e+08	787442560	215.31	17.33	2	4	213.58	30.67	3	5	404.71	32	4	11	75	8.28901	6.99072
Mhun_2740	YP_504154 Rubrerythrin	26.01	1	5	5	18	1.99255e+07	5.62927e+07	1.45952e+08	231.84	12.72	2	7	311.26	19.65	4	8	158.11	15.03	2	3	173	18.7433	5.23682
Mhun_2744	YP_504158 PBS lyase HEAT-like repeat	18.18	1	2	2	4	7.41381e+07	1.14837e+08	64444972		0			152.28	18.18	2	4		0			121	13.5578	4.80518
Mhun_2758	YP_504172 hypothetical protein	7.51	1	3	3	3	0	7.90335e+06	0		0			122.13	7.51	3	3		0			546	59.0726	4.65283
Mhun_2759	YP_504173 hypothetical protein	8.52	1	6	6	10	0	7.81138e+07	3.77809e+07		0			165.421	7.29	5	5	163.528	7.17	5	5	892	96.9681	4.93213
Mhun_2760	YP_504174 Tetratricopeptide TPR_2	11.13	1	6	6	20	1.30816e+07	3.20646e+07	4.95832e+07	118.2	7.6	4	4	252.67	9.01	5	7	353.69	11.13	6	9	566	62.6328	5.33838
Mhun_2761	YP_504175 hypothetical protein	8.51	1	3	3	5	4.83097e+07	7.51785e+07	4.88313e+07		0			61.9	5.81	2	2	82.1	4.77	2	3	482	52.3969	4.13232
Mhun_2762	YP_504176 PKD	5	1	2	2	2	0	5.29527e+07	2.17363e+07						0			67.36	5	2	2	500	54.3852	4.95752
Mhun_2791	YP_504204 TPR repeat	5.76	1	2	2	2	1.92737e+07	1.52964e+07	0		0			62.35	5.76	2	2		0			243	27.7088	4.65283
Mhun_2797	YP_504210 Transcription factor E (TFE)	10.98	1	2	2	6	0	4.70976e+07	4.354e+07		0			97.4157	10.98	2	3	100.82	10.98	2	3	173	20.5021	5.19873
Mhun_2805	YP_504218 clostripain	3.13	1	2	2	2	0	8.72685e+06	5.56882e+06		0			89.84	3.13	2	2		0			640	70.6852	4.13232
Mhun_2810	YP_504223 glutaredoxin-like protein	40.48	1	2	2	3	0	3.65146e+07	3.65466e+06						0			178.17	40.48	2	3	84	9.43483	4.77979
Mhun_2825	YP_504236 methionyl-tRNA synthetase (EC 6.1.1.10)	7.68	1	4	4	6	0	1.61777e+07	1.87041e+07		0			142.51	5.07	3	3	124.14	4.2	2	3	690	78.0681	6.43018
Mhun_2826	YP_504237 PBS lyase HEAT-like repeat	13.38	1	2	2	2	0	9.82198e+06	5.85277e+06					79.48	13.38	2	2		0			157	16.9489	5.89697
Mhun_2828	YP_504239 translation elongation factor 2 (EF-2/EF-G)	29.96	1	16	16	47	5.89239e+07	2.11514e+08	1.289e+08	261.481	6.7	4	6	838.779	29.96	16	25	572.094	15.6	9	16	731	80.7223	5.66846
Mhun_2829	YP_504240 SSU ribosomal protein S7P	35.57	1	7	7	14	7.35667e+07	1.39746e+08	205606694	105.78	12.89	3	3	203.65	31.44	5	7	164.37	12.89	2	4	194	21.5775	9.86182
Mhun_2837	YP_504248 arginyl-tRNA synthetase (EC 6.1.1.19)	9.01	1	5	5	5	7.61459e+06	3.80706e+06	9.42214e+06	50.93	3.24	2	2		0			97.73	5.77	3	3	555	61.9549	5.74463
Mhun_2839	YP_504250 phosphoserine-tRNA(Cys) ligase (EC 6.1.1.27)	6.97	1	4	4	5	7.90236e+06	1.81053e+07	2.8164e+07		0			88.1	5.65	3	3	61	2.82	2	2	531	59.4773	5.51611
Mhun_2840	YP_504251 PKD	13.19	1	9	9	23	3.3069e+07	1.83483e+08	2.85432e+07	211.75	7.89	5	5	577.419	11.84	8	12	318.16	8.41	5	6	963	100.028	4.93213
Mhun_2849	YP_504260 SufBD	11.92	1	4	4	8	9.45448e+06	2.20122e+07	2.23239e+07	92.1	6.5	2	2	118.88	9.49	3	3	124.37	5.96	2	3	369	40.0205	6.39209
Mhun_2852	YP_504263 phosphoglucomutase/phosphomannomutase	6.92	1	2	2	6	850676	1.43529e+07	1.87617e+07		0			106.75	6.92	2	2	220.65	6.92	2	4	419	44.9059	5.64307
Mhun_2861	YP_504272 translation initiation factor 2 subunit gamma (aeIF-2g)	28.22	1	9	9	22	8.55074e+06	5.41287e+07	3.785e+07	92.3345	5.84	2	3	452.353	28.22	9	13	253.07	13.87	4	6	411	44.6406	8.1626
Mhun_2866	YP_504277 SSU ribosomal protein S24E	50	1	5	5	16	1.01499e+08	2.39736e+08	221657107	91.3817	17.86	2	2	380.118	40.18	4	8	245.598	19.64	2	6	112	12.1221	5.50342
Mhun_2872	YP_504283 hypothetical protein	16.56	1	2	2	8	4316791	1.55562e+07	1.04371e+07		0			195.87	16.56	2	4	205.51	16.56	2	4	157	17.4098	4.97021
Mhun_2874	YP_504285 phosphoglycolate phosphatase	12.12	1	2	2	2	0	2.87296e+06	2.87043e+06		0				0			72.13	12.12	2	2	231	25.2188	5.17334
Mhun_2885	YP_504296 glutamyl-tRNA synthetase (EC 6.1.1.17)	5.88	1	3	3	3	0	5.84092e+06	2.83047e+06		0			123.59	5.88	3	3		0			561	62.5999	6.354
Mhun_2891	YP_504302 protein of unknown function DUF52	35.23	1	7	7	13	0	8.24025e+07	5.56713e+07		0			295.71	31.06	6	9	126.22	17.8	4	4	264	29.2325	6.72705
Mhun_2892	YP_504303 SSU ribosomal protein S2P	39.6	1	7	7	22	1.133e+08	2.60991e+08	1.45738e+08	114.18	17.33	3	3	427.814	36.14	6	11	362.912	25.74	5	8	202	22.6877	5.2749
Mhun_2896	YP_504307 SSU ribosomal protein S9P	21.97	1	2	2	3	3.2317e+07	8.42697e+07	4.9624e+07		0				0			121.59	21.97	2	3	132	14.6721	10.8579
Mhun_2897	YP_504308 LSU ribosomal protein L13P	38.57	1	4	4	22	7.49952e+07	1.05772e+08	7.78927e+07	302.525	25	3	7	323.18	38.57	4	7	315.21	38.57	4	8	140	15.4164	10.4771
Mhun_2898	YP_504309 LSU ribosomal protein L18AE	41.32	1	4	4	8	108049826	1.02865e+08	8.00603e+07		0			208.39	30.58	3	4	155.747	41.32	4	4	121	13.3752	9.75928
Mhun_2900	YP_504311 SSU ribosomal protein S11P	43.51	1	4	4	12	0	1.61445e+08	9.889e+07		0			134.77	14.5	2	5	198.72	43.51	4	7	131	13.8773	10.9312
Mhun_2901	YP_504312 SSU ribosomal protein S4P	43.09	1	6	6	13	8.35592e+07	1.20666e+08	6.6221e+07		0			221.937	23.76	3	6	268.38	35.36	5	7	181	20.7161	10.1548
Mhun_2902	YP_504313 SSU ribosomal protein S13P	39.07	1	5	5	12	4.97971e+07	2.04074e+08	1.22751e+08	169.611	19.87	3	4	129.8	17.88	3	4	111.71	25.17	3	4	151	16.8751	9.99365
Mhun_2904	YP_504315 putative signal-transduction protein with CBS domains	34.36	1	9	9	18	6.04831e+06	2.5601e+08	1.26521e+08		0			298.546	29.34	8	10	319.435	18.92	5	8	259	28.4911	5.96045
Mhun_2906	YP_504317 putative signal transduction protein with CBS domains	23.02	1	4	4	5	0	2.6765e+07	1.41175e+07		0			114.38	12.37	2	2	123.69	15.81	3	3	291	31.987	7.23975
Mhun_2907	YP_504318 putative signal-transduction protein with CBS domains	34.04	1	6	6	18	1.17477e+07	3.37112e+07	2.30448e+07	134.743	16.49	3	3	388.55	29.79	5	10	208.17	18.62	3	5	188	20.5824	5.42725
Mhun_2908	YP_504319 Small GTP-binding protein domain	15.31	1	2	2	4	1.5953e+07	3.56433e+07	2.05762e+07		0			81.2543	15.31	2	2	104.743	15.31	2	2	209	23.1429	5.84619
Mhun_2914	YP_504325 hypothetical protein	6.76	1	3	3	6	6.04093e+06	1.16085e+07	8.73935e+06		0			92.39	4.43	2	3	88.05	3.96	2	3	429	49.8544	5.40186
Mhun_2922	YP_504333 ATPase, PilT family	17.86	1	10	10	27	3.81309e+07	2.05058e+08	6.70331e+07	329.619	10.08	6	8	326.493	13.13	7	9	362.885	9.77	6	10	655	72.5684	4.76709
Mhun_2923	YP_504334 leucyl-tRNA synthetase (EC 6.1.1.4)	7.79	1	7	7	23	2.00913e+07	4.50176e+07	5.46974e+07	237.163	4.76	4	6	323.452	4.33	4	9	328.129	6.93	6	8	924	105.308	5.69385
Mhun_2924	YP_504335 hypothetical protein	36.54	1	3	3	7	1.62426e+07	6.25664e+07	3.215e+07		0			134.15	36.54	3	4	96.92	25	2	3	104	11.8073	9.14404
Mhun_2938	YP_504349 PRC-barrel	12.05	1	2	2	2	1.28914e+07	4.67069e+07	5.65967e+07		0			63.1	12.05	2	2		0			83	9.40491	5.14795
Mhun_2940	YP_504351 DNA repair and recombination protein RadA	13.02	1	4	4	12	7.73693e+06	3.73445e+07	3.42615e+07		0			345.975	13.02	4	8	161.528	13.02	4	4	407	44.4587	5.26221
Mhun_2942	YP_504353 diaminopimelate decarboxylase (EC 4.1.1.20)	4.42	1	2	2	2	9.60643e+06	0	0	75.37	4.42	2	2		0				0			430	46.6368	6.17627
Mhun_2943	YP_504354 LL-diaminopimelate aminotransferase apoenzyme (EC 2.6.1.83)	11.26	1	3	3	3	2.39249e+06	2.11233e+07	3.06023e+07		0			107.7	11.26	3	3		0			382	41.6971	5.30029
Mhun_2944	YP_504355 methyl-accepting chemotaxis sensory transducer with Cache sensor	22.46	1	11	14	39	3.255e+07	1.11559e+08	8.66712e+07	173.704	4.84	3	4	754.597	19.35	12	17	749.276	21.22	13	18	806	87.1282	4.76709
Mhun_2945	YP_504356 aminoglycoside phosphotransferase	25.86	1	5	5	11	0	1.38571e+08	21899419		0			321.07	25.86	5	8	115.7	8.75	2	3	263	29.1376	5.08447
Mhun_2965	YP_504372 histidine kinase (EC 2.7.13.3)	12.86	1	3	4	4	0	2.82075e+07	0		0			135.62	12.86	4	4		0			350	39.7596	6.0874
Mhun_2966	YP_504373 4-vinyl reductase, 4VR	10.67	1	2	2	4	1.59303e+07	4.8583e+07	23566187		0			50.81	10.67	2	2	60.8309	10.67	2	2	178	20.669	4.97021
Mhun_2967	YP_504374 putative PAS/PAC sensor protein	5.85	1	2	2	2	0	1.6006e+07	1.14895e+07		0				0			55.9433	5.85	2	2	376	41.7205	5.73193
Mhun_2968	YP_504375 putative PAS/PAC sensor protein	6.47	1	2	2	5	0	8.50602e+06	5.53646e+06					107.28	6.47	2	2	128.816	6.47	2	3	479	54.7969	5.07178
Mhun_2970	YP_504377 FO synthase subunit 2 (EC 2.5.1.77)	11.2	1	4	4	6	50308609	2.45669e+08	6.19681e+07		0				0			183.635	11.2	4	6	366	40.164	5.68115
Mhun_2974	YP_504380 Superoxide dismutase	33.98	1	6	6	15	101108997	2.8786e+08	6.43357e+07		0			355.628	33.98	6	9	256.85	21.84	3	6	206	23.535	7.34229
Mhun_2975	YP_504381 methyl-accepting chemotaxis sensory	6.07	1	3	4	10	1.03392e+08	7.75096e+07	5.09814e+06		0			135.5	6.07	4	4	112.46	4.75	3	3	758	81.9258	5.26221
Mhun_2990	YP_504396 Ppx/GppA phosphatase	3.28	1	2	2	3	0	27638751	2.34173e+07						0			87.13	3.28	2	3	519	58.45	8.1626
Mhun_2992	YP_504398 pyruvate flavodoxin/ferredoxin oxidoreductase-like	14.47	1	7	7	10	0	6.72176e+07	9.34222e+06		0			304.92	12.27	6	7	121.87	4.58	2	3	546	59.1849	6.07471
Mhun_3004	YP_504410 3-hydroxy-3-methylglutaryl-coenzyme A reductase (EC 1.1.1.34)	10.22	1	3	3	11	2.21706e+07	1.60278e+07	3.13329e+07	163.477	6.23	2	5	96.49	6.98	2	2	136.138	10.22	3	4	401	41.6606	6.97607
Mhun_3015	YP_504421 SSU ribosomal protein S19E	40.71	1	5	5	14	8.72629e+07	2.61389e+08	1.30622e+08		0			341.83	40.71	5	7	296.368	25.71	3	7	140	15.344	9.65674
Mhun_3021	YP_504427 Prefoldin alpha subunit	28.86	1	3	3	7	42385439	7.68216e+07	6.52126e+07		0			311.44	28.86	3	7		0			149	16.4434	4.70361
Mhun_3025	YP_504431 hypothetical protein	5.06	1	2	2	2	0	7.40355e+06	1.55432e+07		0				0			74.28	5.06	2	2	415	45.9648	6.7417
Mhun_3026	YP_504432 LSU ribosomal protein L21E	17.53	1	2	2	7	128085400	7.0266e+07	1.51911e+08		0			64.4631	17.53	2	2	161.614	17.53	2	5	97	11.2762	11.7368
Mhun_3028	YP_504434 Protein of unknown function DUF655	20.43	1	4	4	10	2.79746e+07	46227083	3.06137e+07		0			236.156	20.43	4	7	116.641	12.9	2	3	186	21.9409	8.71924
Mhun_3031	YP_504437 3-hexulose-6-phosphate isomerase (EC 5.3.1.27)	10.31	1	2	2	6	7.89812e+06	33938994	1.98969e+07	80.1	10.31	2	3		0			91.03	10.31	2	3	194	21.2464	5.73193
Mhun_3032	YP_504438 IMP cyclohydrolase (EC	20.2	1	8	8	16	0	5.7479e+07	4.92635e+07		0			333.054	18.38	7	8	265.882	13.33	6	8	495	53.7868	6.01123
Mhun_3038	YP_504444 signal transduction histidine kinase (EC 2.7.13.3)	5.92	1	4	4	7	0	1.50957e+07	0					196.07	5.92	4	7		0			878	98.4251	4.90674
Mhun_3043	YP_504449 endothelin-converting enzyme (EC 3.4.24.71). Metallo peptidase. MEROPS family M13	4.96	1	2	2	2	0	1.74295e+07	0					119.22	4.96	2	2					706	80.9141	4.84326
Mhun_3045	YP_504451 TPR repeat	6.01	1	2	2	3	0	0	6.34926e+06		0				0			129.86	6.01	2	3	516	57.6818	5.0083
Mhun_3049	YP_504455 glutaredoxin	14.83	1	4	4	7	0	1.32557e+08	9.01063e+07		0			310.788	14.83	4	7		0			391	42.562	5.5415
Mhun_3052	YP_504458 thiol-driven fumarate reductase, iron-sulfur protein (EC 1.3.99.-)	15.59	1	7	7	21	1.56626e+07	4.3947e+07	2.93221e+07	195.76	8.94	4	6	146.89	8.73	4	5	298.15	13.31	6	10	481	53.2128	5.89697
Mhun_3053	YP_504459 thiol-driven fumarate reductase, flavoprotein subunit (EC 1.3.99.-)	13.52	1	6	6	11	0	4.99804e+07	24847179		0			202.31	10.37	5	6	173.71	10.37	4	5	540	58.3411	6.39209
Mhun_3054	YP_504460 aspartate kinase (EC 2.7.2.4)	12.26	1	5	5	12	15714950	3.14942e+07	1.93718e+07		0			333.57	12.26	5	7	225.59	10.75	4	5	465	50.6371	6.02393
Mhun_3055	YP_504461 phosphoribosylformylglycinamidine cyclo-ligase (EC 6.3.3.1)	8.48	1	2	2	3	0	1.42918e+07	3.70162e+07						0			131.042	8.48	2	3	330	35.4999	5.10986
Mhun_3056	YP_504462 ZPR1-related zinc finger protein	16.09	1	2	2	2	3.33304e+06	8.86636e+06	7.56013e+06		0				0			89.78	16.09	2	2	174	19.4986	4.62744
Mhun_3057	YP_504463 Protein of unknown function DUF1621	35	1	4	4	16	8.86489e+07	3.52437e+08	1.71936e+08	125.87	17.5	2	5	274.092	35	4	8	107.04	23.33	3	3	120	13.4751	5.16064
Mhun_3059	YP_504465 Small nuclear ribonucleoprotein, LSM family	37.5	1	2	2	2	0	1.33606e+07	0					92.77	37.5	2	2					80	8.87871	5.97314
Mhun_3063	YP_504469 D-3-phosphoglycerate dehydrogenase (EC 1.1.1.95)	28.98	1	12	12	25	5.25222e+07	1.05056e+08	1.62905e+08	94.6837	4.92	2	2	613.679	23.48	9	13	345.83	18.75	8	10	528	56.5375	5.57959
Mhun_3064	YP_504470 hypothetical protein	30.86	1	5	5	18	3.56472e+08	1.17098e+09	6.22133e+08	105.055	6.29	2	3	250.642	30.86	5	7	290.301	22.86	4	8	175	19.7224	5.021
Mhun_3065	YP_504471 mannose-1-phosphate guanylyltransferase (GDP)	5.11	1	2	2	2	3.35586e+06	7.45747e+06	3.20691e+06	73.36	5.11	2	2		0				0			450	50.6706	5.57959
Mhun_3066	YP_504472 Uncharacterized membrane protein required for N-linked glycosylation-like	5.28	1	3	3	3	8.26922e+06	1.45803e+07	0		0			147.03	5.28	3	3					815	91.843	7.02002
Mhun_3078	YP_504484 UDP-glucose 6-dehydrogenase	16.67	1	6	7	23	1.80538e+07	3.99298e+07	3.12319e+07	220.343	11.97	5	7	316.482	14.55	6	9	292.27	9.86	4	7	426	46.6952	5.92236
Mhun_3079	YP_504485 UDP-glucose pyrophosphorylase (EC 2.7.7.9)	6.51	1	2	2	2	4559309	1.72155e+07	7.19985e+06		0				0			68.4871	6.51	2	2	292	33.132	5.14795
Mhun_3080	YP_504486 NAD-dependent epimerase/dehydratase	15.32	1	5	5	8	0	31443384	3.7276e+07		0			157.73	12.61	3	3	175.805	11.11	4	5	333	36.8988	6.354
Mhun_3084	YP_504490 NAD-dependent epimerase/dehydratase	14.29	1	4	4	12	0	6.72568e+07	4.84768e+07		0			132.69	14.29	4	5	186.17	8.45	2	7	343	37.8012	6.07471
Mhun_3090	YP_504496 polysaccharide biosynthesis protein CapD	11.66	1	3	3	6	7.07855e+06	1.94293e+07	9035818		0			137.21	11.66	3	3	72.96	5.52	2	3	326	36.9368	7.00537
Mhun_3118	YP_504523 Methyltransferase type 12	23.98	1	5	5	8	0	5.76219e+07	6.01757e+07		0			136.586	9.35	2	2	181.58	18.7	4	6	246	28.7015	5.37646
Mhun_3126	YP_504531 PKD	14.37	1	6	6	16	1.29008e+07	8.74255e+07	4.38096e+07	185.2	4.39	2	3	364.664	12.91	5	6	375.41	11.27	5	7	1162	124.064	5.56689
Mhun_3129	YP_504534 hypothetical protein	21.88	3	3	3	6	0	2.57713e+07	6.43597e+07		0			156.64	21.88	3	4	96.15	12.95	2	2	224	25.7863	5.66846
Mhun_3136	YP_504540 hypothetical protein	9.82	1	3	3	8	0	3.62055e+07	37672408		0			127.78	9.82	3	4	138.17	6.44	2	4	326	38.5297	8.67529
Mhun_3137	YP_504541 PBS lyase HEAT-like repeat	7.03	1	3	3	4	0	9.77691e+06	7.66785e+06		0			34.1491	4.86	2	2	69.22	4.05	2	2	370	41.5486	6.97607
Mhun_3139	YP_504543 flagellin	16.76	1	3	3	5	3.96145e+07	1.2002e+08	5.65414e+06		0			203.743	16.76	3	5		0			179	19.4758	4.89404
Mhun_3140	YP_504544 flagellin	27.06	1	5	5	32	1.18812e+08	4.54115e+09	2.07766e+09	143.391	21.18	4	4	550.23	27.06	5	16	439.847	27.06	5	12	170	18.2156	9.45166
Mhun_3166	YP_504567 putative PAS/PAC sensor protein	20.08	1	8	8	12	2.07095e+07	3.34635e+07	3.35618e+07		0			183.47	13.25	5	6	158.788	16.15	6	6	483	53.5043	5.21143
Mhun_3170	YP_504571 type II secretion system protein E	8.7	1	5	6	11	1.52907e+07	2.91872e+07	2.93556e+07	56.78	2.79	2	2	113.08	5.42	4	4	171.16	7.39	5	5	609	68.6896	6.87354
Mhun_3173	YP_504574 class II aldolase/adducin-like	14.04	1	2	2	2	1.8925e+07	8.66502e+07	2.13584e+07		0			67.64	14.04	2	2		0			178	19.5528	5.36377
Mhun_3174	YP_504575 reduced coenzyme F420:NADP oxidoreductase (EC 1.6.99.-)	17.59	1	3	3	3	0	3.61226e+07	0					109.5	17.59	3	3		0			216	23.5329	5.69385
Mhun_3175	YP_504576 thioredoxin-related	18.89	1	2	2	2	186338016	3.38622e+08	2.76077e+08		0			87.4786	18.89	2	2		0			90	10.2062	5.16064
Mhun_3176	YP_504577 SecD/SecF/SecDF export membrane protein	3.31	1	2	2	2	0	3.93711e+07	1.29483e+07					71.47	3.31	2	2		0			484	52.361	5.21143
Mhun_3177	YP_504578 protein translocase subunit secF	6.85	1	2	2	4	0	4.47231e+07	4.2768e+07					62.72	6.85	2	2	88.2887	6.85	2	2	292	31.5076	6.78564
Mhun_3181	YP_504582 protein of unknown function UPF0027	3.98	1	2	2	5	0	2.62916e+07	7053261		0			102.46	3.98	2	3	62.54	3.98	2	2	477	51.5321	7.1665
Mhun_3184	YP_504585 Biotin--acetyl-CoA-carboxylase ligase	15.64	1	4	4	15	1.04298e+07	8.64844e+07	3.21092e+07		0			304.6	13.19	3	8	261.41	10.12	3	7	326	36.6372	6.12549
Mhun_3189	YP_504590 pyruvate carboxylase subunit B (EC 6.4.1.1)	8.84	1	5	5	14	4.26059e+07	59284498	5.83984e+07	127.118	5.2	3	3	238.43	8.84	5	8	82.78	3.12	2	3	577	63.4366	5.38916
Mhun_3190	YP_504591 pyruvate carboxylase subunit A (EC 6.4.1.1)	6.91	1	3	3	4	0	1.1232e+07	1.15733e+07					111.336	6.91	3	4		0			492	54.5407	6.16357
Mhun_3199	YP_504600 TPR repeat	7.26	1	4	4	10	1.23091e+06	49153473	4.31046e+07	123.79	4.78	3	4	104.29	3.19	2	3	99.11	5.66	3	3	565	63.7624	5.17334
Mhun_3230	YP_504631 N-acetylglutamate kinase (EC 2.7.2.8)	7.48	1	2	2	2	0	2.85753e+07	2.77904e+07		0			52.17	7.48	2	2		0			294	32.0549	5.97314
Mhun_3232	YP_504633 chorismate mutase (EC 5.4.99.5)	29.03	1	2	2	2	0	1.03909e+07	5671631		0				0			109.32	29.03	2	2	93	10.8257	4.98291
Mhun_3235	YP_504636 anti-sigma-factor antagonist (STAS) domain protein	13.5	1	5	5	8	3.14348e+06	4.37227e+07	0	112.51	5.95	3	3	225.01	10.3	3	5		0			437	47.8204	5.59229
Mhun_3237	YP_504638 formate dehydrogenase, beta subunit (F420) (EC 1.2.99.-)	36.73	1	11	12	42	1.51439e+08	702017018	6.04578e+08	314.586	23.21	7	9	688.42	30.61	10	21	413.131	25	8	12	392	42.5326	7.78174
Mhun_3238	YP_504639 formate dehydrogenase, alpha subunit (F420) (EC 1.2.99.-)	31.73	1	15	21	78	1.9283e+07	7.33588e+08	3.75825e+08	186.66	7.42	5	5	1117.47	28.38	18	45	908.38	23.73	15	28	687	75.7059	7.35693
Swol_0002 114565578	ref YP_752732.1| DNA-directed DNA polymerase [Syntrophomonas wolfei subsp. wolfei str. Goettingen G311]	14.18	1	5	5	13	3.11374e+07	1.10574e+08	3.57095e+07	74.43	4.16	2	2	378.91	11.98	4	8	129.72	8.31	3	3	409	46.3315	5.85889
Swol_0005 114565581	ref YP_752735.1| DNA topoisomerase [Syntrophomonas wolfei subsp. wolfei str. Goettingen G311]	6.64	1	4	4	4	0	6.1355e+06	1.20721e+07		0			69.3	3	2	2	61.17	3.63	2	2	633	71.6248	5.85889
Swol_0007 114565583	ref YP_752737.1| pyridoxal biosynthesis lyase PdxS [Syntrophomonas wolfei subsp. wolfei str. Goettingen G311]	16.33	1	3	4	16	1.50215e+07	1.87676e+08	1.79023e+07	226.369	9.18	2	5	251.36	16.33	4	6	239.499	9.18	2	5	294	31.6194	5.74463
Swol_0008 114565584	ref YP_752738.1| serine--glyoxylate transaminase [Syntrophomonas wolfei subsp. wolfei str. Goettingen G311]	9.92	1	3	3	3	3.38075e+07	1.44818e+07	1.91102e+07		0			93.099	9.92	3	3		0			383	42.2382	6.46826
Swol_0009 114565585	ref YP_752739.1| D-3-phosphoglycerate dehydrogenase [Syntrophomonas wolfei subsp. wolfei str. Goettingen G311]	14.15	1	7	7	13	5.57043e+07	3.84185e+07	3.80886e+07	113.86	5.66	3	3	153.13	10.57	5	5	172.744	5.85	3	5	530	59.2294	5.36377
Swol_0036 114565612	ref YP_752766.1| keto/oxoacid ferredoxin oxidoreductase subunit alpha [Syntrophomonas wolfei subsp. wolfei str. Goettingen G311]	20.44	1	6	6	15	1.67539e+07	4.5881e+07	7.09215e+07	76.12	5.8	2	2	298.903	14.64	4	8	195.05	5.52	2	5	362	40.3735	5.30029
Swol_0038 114565614	ref YP_752768.1| keto/oxoacid ferredoxin oxidoreductase subunit gamma [Syntrophomonas wolfei subsp. wolfei str. Goettingen G311]	18.46	1	4	4	13	4.52456e+07	7.86602e+07	2.85193e+07	105.561	11.79	3	3	146.553	18.46	3	5	174.572	18.46	4	5	195	21.1452	5.70654
Swol_0043 114565619	ref YP_752773.1| hypothetical protein Swol_0043 [Syntrophomonas wolfei subsp. wolfei str. Goettingen G311]	7.98	1	2	2	2	0	15877112	7.1262e+06						0			91.88	7.98	2	2	238	26.8108	8.41162
Swol_0047 114565623	ref YP_752777.1| transcription regulator AbrB [Syntrophomonas wolfei subsp. wolfei str. Goettingen G311]	32.53	1	3	3	9	1.16612e+09	1.36849e+09	26414453		0			163.66	19.28	2	5	148.76	22.89	2	4	83	9.39801	7.73779
Swol_0049 114565624	ref YP_752778.1| methionyl-tRNA synthetase [Syntrophomonas wolfei subsp. wolfei str. Goettingen G311]	8.06	1	4	4	5	16460701	1.05514e+07	8.40651e+06		0			89.259	5.74	3	3	70.03	4.03	2	2	645	73.9069	5.78271
Swol_0065 114565640	ref YP_752794.1| GntR family transcriptional regulator [Syntrophomonas wolfei subsp. wolfei str. Goettingen G311]	22.98	1	5	5	6	6.78056e+06	3.24475e+07	4.77255e+06	79.0398	8.51	2	2	67.5843	9.79	2	2	73.8426	8.51	2	2	235	26.8802	5.45264
Swol_0067 114565642	ref YP_752796.1| UDP-N-acetylglucosamine pyrophosphorylase [Syntrophomonas wolfei subsp. wolfei str. Goettingen G311]	11.36	1	4	4	13	2.44747e+07	1.39953e+07	1.91433e+07	340.1	11.36	4	7	90.8	4.9	2	3	132.39	8.02	3	3	449	48.7245	6.55127
Swol_0068 114565643	ref YP_752797.1| ribose-phosphate diphosphokinase [Syntrophomonas wolfei subsp. wolfei str. Goettingen G311]	13.56	1	3	3	10	1.75368e+07	21571735	2.41672e+07	117.251	9.15	2	2	224.346	13.56	3	4	204.88	13.56	3	4	317	34.7092	6.18896
Swol_0069 114565644	ref YP_752798.1| 50S ribosomal protein L25/general stress protein Ctc [Syntrophomonas wolfei subsp. wolfei str. Goettingen G311]	21.05	1	4	4	6	30252759	8.33962e+07	7.44798e+07		0			168.986	20.57	3	4	75.8493	10.05	2	2	209	22.782	4.75439
Swol_0083 114565657	ref YP_752811.1| DNA-binding protein HU [Syntrophomonas wolfei subsp. wolfei str. Goettingen G311]	44.44	1	4	4	11	4.23726e+08	7.61269e+08	4.78758e+08	158.428	26.67	2	3	176.723	42.22	3	4	194.207	28.89	3	4	90	9.78328	9.5249
Swol_0084 114565658	ref YP_752812.1| hypothetical protein Swol_0084 [Syntrophomonas wolfei subsp. wolfei str. Goettingen G311]	22.5	1	2	2	2	2.93519e+07	1.90135e+07	0		0			59.37	22.5	2	2		0			80	9.15712	9.70068
Swol_0096 114565670	ref YP_752824.1| HD superfamily hydrolase [Syntrophomonas wolfei subsp. wolfei str. Goettingen G311]	20.69	1	3	3	13	1.0696e+07	77190014	5.71409e+07	184.707	20.69	3	5	175.43	20.69	3	5	107.28	15.52	2	3	174	20.6464	7.00537
Swol_0097 114565671	ref YP_752825.1| dihydropteroate synthase [Syntrophomonas wolfei subsp. wolfei str. Goettingen G311]	5.34	1	2	2	4	2.28271e+07	8.81485e+06	1.43974e+07		0			81.1008	5.34	2	2	80.024	5.34	2	2	412	45.4283	6.63916
Swol_0102 114565676	ref YP_752830.1| pantoate--beta-alanine ligase [Syntrophomonas wolfei subsp. wolfei str. Goettingen G311]	5.67	1	2	2	3	0	1.3926e+07	0		0			83.12	5.67	2	3		0			282	32.0005	5.80811
Swol_0103 114565677	ref YP_752831.1| aspartate 1-decarboxylase [Syntrophomonas wolfei subsp. wolfei str. Goettingen G311]	19.49	1	2	2	7	1.68565e+07	4.90953e+07	2.21299e+07		0				0			191.28	19.49	2	7	118	13.2008	6.52197
Swol_0115 114565687	ref YP_752841.1| GreA/GreB family elongation factor [Syntrophomonas wolfei subsp. wolfei str. Goettingen G311]	25.16	1	4	4	7	5.43448e+07	4.66856e+07	3.57554e+07		0			159.813	19.5	3	5	58.6321	11.32	2	2	159	17.7395	5.8208
Swol_0116 114565688	ref YP_752842.1| lysyl-tRNA synthetase [Syntrophomonas wolfei subsp. wolfei str. Goettingen G311]	9.33	1	4	4	6	0	1.09857e+07	1.39185e+07		0			107.22	5.48	2	2	178.67	7.1	3	4	493	56.5029	5.2749
Swol_0128 114565700	ref YP_752854.1| hypothetical protein Swol_0128 [Syntrophomonas wolfei subsp. wolfei str. Goettingen G311]	6.46	1	4	4	5	1.20503e+07	8.56839e+06	0	103.71	3.46	2	3	87.38	2.99	2	2		0			635	71.6988	6.65381
Swol_0133 114565705	ref YP_752859.1| hypothetical protein Swol_0133 [Syntrophomonas wolfei subsp. wolfei str. Goettingen G311]	53.31	1	34	34	388	5.69716e+09	1.17686e+10	6.06157e+09	3598.83	33.2	22	75	8517.46	48.58	30	175	7226.5	43.86	27	138	741	78.0512	5.12256
Swol_0134 114565706	ref YP_752860.1| hypothetical protein Swol_0134 [Syntrophomonas wolfei subsp. wolfei str. Goettingen G311]	10.66	1	4	4	11	1.19529e+07	3.3704e+07	2.42239e+07	132.98	5.84	2	3	134.771	10.66	4	4	136.22	7.61	3	4	394	44.0576	5.87158
Swol_0139 114565711	ref YP_752865.1| hypothetical protein Swol_0139 [Syntrophomonas wolfei subsp. wolfei str. Goettingen G311]	6.6	1	5	5	6	0	2.84157e+07	1.00711e+07		0			204.168	6.6	5	6		0			758	83.3251	5.36377
Swol_0140 114565712	ref YP_752866.1| hypothetical protein Swol_0140 [Syntrophomonas wolfei subsp. wolfei str. Goettingen G311]	7.53	1	3	3	4	0	3.68607e+07	1.7386e+07		0			133.756	7.53	3	4		0			372	40.5415	4.70361
Swol_0141 114565713	ref YP_752867.1| hypothetical protein Swol_0141 [Syntrophomonas wolfei subsp. wolfei str. Goettingen G311]	28.89	1	16	16	98	1.0854e+09	1.4609e+09	1.76434e+09	1137.72	16.09	10	27	1428.29	22.69	12	38	1292.2	22.69	13	33	758	75.5097	5.63037
Swol_0143 114565715	ref YP_752869.1| hypothetical protein Swol_0143 [Syntrophomonas wolfei subsp. wolfei str. Goettingen G311]	22	1	26	26	165	3.85004e+09	5368190124	3.52463e+09	1583.84	14.67	18	41	2632.73	20.67	23	67	2288.54	20.44	24	57	1350	141.577	4.7417
Swol_0147 114565718	ref YP_752872.1| hypothetical protein Swol_0147 [Syntrophomonas wolfei subsp. wolfei str. Goettingen G311]	14.89	1	2	2	2	0	2.99399e+07	0		0			89.2	14.89	2	2		0			141	16.6627	7.95752
Swol_0161 114565730	ref YP_752884.1| alpha-tubulin suppressor-like protein [Syntrophomonas wolfei subsp. wolfei str. Goettingen G311]	6.47	1	5	5	5	4.29274e+07	0	2.07421e+07	147.35	6.47	5	5		0				0			726	77.4642	5.26221
Swol_0165 114565734	ref YP_752888.1| WD-40 repeat-containing protein [Syntrophomonas wolfei subsp. wolfei str. Goettingen G311]	2.95	1	2	2	4	3.05156e+07	1.77978e+07	1.149e+07		0			188.556	2.95	2	4		0			848	91.7256	5.35107
Swol_0174 114565743	ref YP_752897.1| hypothetical protein Swol_0174 [Syntrophomonas wolfei subsp. wolfei str. Goettingen G311]	6.62	1	2	2	2	6.34558e+06	12659206	2.96842e+06		0			66.57	6.62	2	2		0			438	47.9658	4.56396
Swol_0175 114565744	ref YP_752898.1| hypothetical protein Swol_0175 [Syntrophomonas wolfei subsp. wolfei str. Goettingen G311]	32.63	1	11	11	25	8.34438e+07	9.24326e+07	8.64044e+07	222.555	16.05	5	6	378.042	19.47	7	11	246.193	24.21	8	8	380	40.5373	7.32764
Swol_0176 114565745	ref YP_752899.1| acriflavin resistance protein [Syntrophomonas wolfei subsp. wolfei str. Goettingen G311]	5.32	1	5	5	17	2.59064e+07	5.73193e+07	4.05755e+07	139.64	2.22	2	4	171.854	3.77	4	6	237.765	5.32	5	7	1034	113.35	5.21143
Swol_0179 114565748	ref YP_752902.1| secretion protein HlyD [Syntrophomonas wolfei subsp. wolfei str. Goettingen G311]	19.76	1	5	5	10	1.09477e+07	1.41832e+07	1.18529e+07		0			241.61	15.27	4	5	212.138	11.98	3	5	334	36.6811	5.63037
Swol_0184 114565753	ref YP_752907.1| UDP-N-acetylglucosamine 2-epimerase [Syntrophomonas wolfei subsp. wolfei str. Goettingen G311]	9.55	1	3	3	4	3.11861e+07	0	0	128.49	9.55	3	4		0				0			377	42.575	5.45264
Swol_0185 114565754	ref YP_752908.1| histidine kinase [Syntrophomonas wolfei subsp. wolfei str. Goettingen G311]	7.59	1	3	3	5	1.05441e+07	1.67591e+07	0	92.58	5.06	2	2	89.63	5.06	2	3		0			395	45.5455	5.40186
Swol_0186 114565755	ref YP_752909.1| response regulator receiver protein [Syntrophomonas wolfei subsp. wolfei str. Goettingen G311]	11.27	1	2	2	2	2.44222e+07	7.15067e+06	7.40469e+06	75.08	11.27	2	2		0				0			213	23.908	9.01221
Swol_0222 114565791	ref YP_752945.1| hypothetical protein Swol_0222 [Syntrophomonas wolfei subsp. wolfei str. Goettingen G311]	6.7	1	3	3	3	1.63908e+07	15782578	15846960	100.098	6.7	3	3		0				0			418	47.1716	4.83057
Swol_0237 114565806	ref YP_752960.1| sigma 54 modulation protein/ribosomal protein S30EA [Syntrophomonas wolfei subsp. wolfei str. Goettingen G311]	12.71	1	2	2	2	9.68702e+06	8.06909e+07	0		0			59.7143	12.71	2	2		0			181	21.076	6.13818
Swol_0257 114565823	ref YP_752977.1| hypothetical protein Swol_0257 [Syntrophomonas wolfei subsp. wolfei str. Goettingen G311]	6.86	1	2	2	3	0	1.21774e+07	0					76.86	6.86	2	3		0			306	35.3394	5.12256
Swol_0267 114565832	ref YP_752986.1| electron transfer flavoprotein subunit beta-like protein [Syntrophomonas wolfei subsp. wolfei str. Goettingen G311]	11.24	1	2	2	2	0	3.25676e+07	2.95252e+07					75.84	11.24	2	2		0			258	28.1315	4.70361
Swol_0268 114565833	ref YP_752987.1| butyryl-CoA dehydrogenase [Syntrophomonas wolfei subsp. wolfei str. Goettingen G311]	16.89	1	6	6	14	1.16159e+08	1.01119e+08	8.16326e+07	163.174	11.87	4	7	130.546	10.82	4	4	170.226	5.8	2	3	379	41.1878	6.56592
Swol_0272 114565837	ref YP_752991.1| glyceraldehyde-3-phosphate dehydrogenase [Syntrophomonas wolfei subsp. wolfei str. Goettingen G311]	5.39	1	2	2	2	0	7.39446e+07	3.47032e+07		0			69.13	5.39	2	2		0			334	36.4089	5.73193
Swol_0273 114565838	ref YP_752992.1| phosphoglycerate kinase [Syntrophomonas wolfei subsp. wolfei str. Goettingen G311]	7.45	1	3	3	4	0	3.42633e+07	7.21955e+06		0			152.83	7.45	3	4		0			443	47.8117	5.31299
Swol_0276 114565841	ref YP_752995.1| phosphopyruvate hydratase [Syntrophomonas wolfei subsp. wolfei str. Goettingen G311]	9.88	1	3	3	5	2.51416e+07	2.31551e+07	1.69022e+07		0			109.06	9.88	3	3	79.5687	5.65	2	2	425	45.4982	4.85596
Swol_0288 114565852	ref YP_753006.1| hypothetical protein Swol_0288 [Syntrophomonas wolfei subsp. wolfei str. Goettingen G311]	14.04	1	2	2	2	6.95123e+06	1.7712e+07	6.09047e+06		0			91.43	14.04	2	2		0			178	20.1378	6.03662
Swol_0308 114565868	ref YP_753022.1| acetyl-CoA C-acetyltransferase [Syntrophomonas wolfei subsp. wolfei str. Goettingen G311]	8.21	1	4	4	6	5.50491e+07	0	6.44308e+07	183.945	8.21	4	6		0				0			402	42.5879	6.87354
Swol_0309 114565869	ref YP_753023.1| acetyl-CoA hydrolase/transferase [Syntrophomonas wolfei subsp. wolfei str. Goettingen G311]	8.5	2	2	3	6	37193299	2.68473e+09	2.80029e+08		0			112.14	8.5	3	3	140.765	5.15	2	3	447	49.7741	5.45264
Swol_0316 114565876	ref YP_753030.1| extracellular solute-binding protein [Syntrophomonas wolfei subsp. wolfei str. Goettingen G311]	34.9	1	6	6	13	4.69426e+07	2.63751e+08	1.04747e+08	105.44	11.37	2	3	250.48	34.9	6	6	192.49	16.86	3	4	255	28.3032	4.70361
Swol_0317 114565877	ref YP_753031.1| hypothetical protein Swol_0317 [Syntrophomonas wolfei subsp. wolfei str. Goettingen G311]	7.07	1	5	5	13	9.56334e+06	2.07902e+07	1.09572e+07	75.38	2.32	2	2	302.31	4.76	3	6	243.886	4.76	3	5	820	86.9846	5.05908
Swol_0325 114565884	ref YP_753038.1| hypothetical protein Swol_0325 [Syntrophomonas wolfei subsp. wolfei str. Goettingen G311]	32.94	1	7	7	21	0	1.21107e+08	3.7233e+07		0			501.43	32.94	7	14	309.04	23.15	5	7	337	35.9087	5.60498
Swol_0331 114565889	ref YP_753043.1| extracellular solute-binding protein [Syntrophomonas wolfei subsp. wolfei str. Goettingen G311]	15.9	1	6	6	33	2.54918e+08	3.50645e+08	1.52374e+08	144.73	6.74	2	5	433.701	15.9	6	16	370.835	10.24	3	12	371	41.2096	8.22119
Swol_0335 114565893	ref YP_753047.1| MCP methylation inhibitor CheC [Syntrophomonas wolfei subsp. wolfei str. Goettingen G311]	7.94	1	2	2	3	1.82922e+07	2.50315e+07	1.04673e+07		0			63.58	7.94	2	3		0			214	23.7986	4.25928
Swol_0341 114565899	ref YP_753053.1| sulfonate transport system substrate-binding protein [Syntrophomonas wolfei subsp. wolfei str. Goettingen G311]	22.29	1	7	7	10	7.32096e+07	5.31243e+07	2.93593e+07		0			228.01	19.81	6	8	75.07	6.19	2	2	323	35.6749	8.1333
Swol_0346 114565904	ref YP_753058.1| septum site-determining protein MinD [Syntrophomonas wolfei subsp. wolfei str. Goettingen G311]	8.79	1	2	2	3	4.18543e+07	3.33473e+07	0		0			91.64	8.79	2	3		0			273	30.0778	5.59229
Swol_0347 114565905	ref YP_753059.1| hypothetical protein Swol_0347 [Syntrophomonas wolfei subsp. wolfei str. Goettingen G311]	16.3	1	4	4	9	0	7.05361e+07	5.23005e+07					165.12	16.3	4	6	65.85	11.23	3	3	276	31.5155	5.12256
Swol_0361 114565918	ref YP_753072.1| tryptophan synthase subunit beta [Syntrophomonas wolfei subsp. wolfei str. Goettingen G311]	11.81	1	5	5	11	4.17857e+07	4.15799e+07	3.58675e+07	126.893	7.29	3	3	192.202	7.29	3	5	129.714	7.29	3	3	398	43.5718	6.12549
Swol_0362 114565919	ref YP_753073.1| tryptophan synthase [Syntrophomonas wolfei subsp. wolfei str. Goettingen G311]	10.04	1	2	2	6	0	3.36338e+07	1.40528e+07					155.7	10.04	2	4	82.71	10.04	2	2	259	28.3989	5.16064
Swol_0374 114565930	ref YP_753084.1| aspartyl/glutamyl-tRNA amidotransferase subunit B [Syntrophomonas wolfei subsp. wolfei str. Goettingen G311]	6.88	1	3	3	5	3.70868e+07	2.45332e+07	2.24776e+07	79.63	3.75	2	2	76.42	6.88	3	3		0			480	54.4585	5.10986
Swol_0375 114565931	ref YP_753085.1| trans-homoaconitate synthase [Syntrophomonas wolfei subsp. wolfei str. Goettingen G311]	14.87	1	5	5	10	4.80552e+07	3.56296e+07	4.32047e+07	113.14	5.9	2	3	104.69	8.21	3	3	159.34	12.82	4	4	390	42.8899	5.51611
Swol_0376 114565932	ref YP_753086.1| 3-isopropylmalate dehydratase [Syntrophomonas wolfei subsp. wolfei str. Goettingen G311]	9.62	1	3	3	3	0	5.0292e+07	7.04636e+07		0			86.88	9.62	3	3		0			416	44.3316	6.15088
Swol_0377 114565933	ref YP_753087.1| 3-isopropylmalate dehydratase small subunit family protein [Syntrophomonas wolfei subsp. wolfei str. Goettingen G311]	25.3	1	3	3	11	8.31526e+07	4.06285e+07	52583630	108.02	15.06	2	3	151.33	25.3	3	4	157.62	17.47	2	4	166	18.5214	5.12256
Swol_0378 114565934	ref YP_753088.1| isocitrate dehydrogenase [Syntrophomonas wolfei subsp. wolfei str. Goettingen G311]	19.67	1	9	9	28	8.02968e+07	8.55211e+07	7.78129e+07	210.464	9.48	5	7	323.491	17.54	8	11	269.35	12.56	6	10	422	46.289	5.14795
Swol_0382 114565937	ref YP_753091.1| copper amine oxidase-like protein [Syntrophomonas wolfei subsp. wolfei str. Goettingen G311]	7.69	1	2	2	7	1.39091e+07	1.69048e+07	1.41378e+07	81.52	7.69	2	2	147.48	7.69	2	3	129.489	7.69	2	2	403	44.1923	5.16064
Swol_0384 114565939	ref YP_753093.1| hypothetical protein Swol_0384 [Syntrophomonas wolfei subsp. wolfei str. Goettingen G311]	32.52	1	22	22	158	2.14759e+09	3.29834e+09	2.03098e+09	1961.75	24.35	15	49	1841.49	30.07	20	64	1407.92	30.56	18	45	612	68.1946	5.26221
Swol_0394 114565949	ref YP_753103.1| 4Fe-4S ferredoxin, iron-sulfur binding [Syntrophomonas wolfei subsp. wolfei str. Goettingen G311]	10.05	1	2	2	3	4.59344e+07	2.39111e+07	2.28459e+07		0			76.15	10.05	2	3		0			189	20.8377	8.104
Swol_0395 114565950	ref YP_753104.1| CoB--CoM heterodisulfide reductase [Syntrophomonas wolfei subsp. wolfei str. Goettingen G311]	16.88	1	6	6	21	7.35308e+07	8.32564e+07	4.89328e+07	314.48	14.5	5	7	366.3	13.2	4	9	243.52	9.52	3	5	462	49.9095	6.58057
Swol_0397 114565952	ref YP_753106.1| heterodisulfide reductase subunit A, selenocysteine-containing [Syntrophomonas wolfei subsp. wolfei str. Goettingen G311]	4.77	1	2	2	2	2.60558e+07	1.40706e+07	7.7964e+06	80.73	4.77	2	2		0				0			461	50.0939	7.63525
Swol_0400 114565955	ref YP_753109.1| 4Fe-4S ferredoxin, iron-sulfur binding [Syntrophomonas wolfei subsp. wolfei str. Goettingen G311]	4	1	2	2	2	1.34948e+07	95727028	1.78518e+07	75.39	4	2	2		0				0			300	34.5771	5.65576
Swol_0401 114565956	ref YP_753110.1| 4Fe-4S ferredoxin, iron-sulfur binding [Syntrophomonas wolfei subsp. wolfei str. Goettingen G311]	12.68	1	4	4	10	4.52183e+07	28327712	2.83775e+07	57.73	6.49	2	2	180.48	8.85	3	5	78.5	9.14	3	3	339	38.1854	5.0083
Swol_0405 114565960	ref YP_753114.1| sugar ABC transporter periplasmic component-like protein [Syntrophomonas wolfei subsp. wolfei str. Goettingen G311]	36.99	1	14	14	53	3.64979e+08	4.17742e+08	2.89928e+08	477.915	17.12	7	13	802.78	33.33	13	25	570.614	29.68	10	15	438	48.2591	5.8335
Swol_0406 114565961	ref YP_753115.1| hypothetical protein Swol_0406 [Syntrophomonas wolfei subsp. wolfei str. Goettingen G311]	11	1	3	3	7	2.09664e+07	4.83904e+07	7900987		0			204.05	11	3	5	92.53	6.91	2	2	391	42.5876	5.10986
Swol_0408 114565963	ref YP_753117.1| nitrogenase [Syntrophomonas wolfei subsp. wolfei str. Goettingen G311]	7.48	1	2	2	4	2.31107e+06	1.03705e+07	0		0			86.58	7.48	2	4		0			254	27.244	5.46533
Swol_0410 114565965	ref YP_753119.1| (R)-2-hydroxyglutaryl-CoA dehydratase subunit beta [Syntrophomonas wolfei subsp. wolfei str. Goettingen G311]	11.64	1	4	4	5	7.98174e+06	7.67705e+07	6.05189e+07		0				0			132.88	11.64	4	5	378	42.2283	5.13525
Swol_0411 114565966	ref YP_753120.1| CoA enzyme activase [Syntrophomonas wolfei subsp. wolfei str. Goettingen G311]	10.08	1	2	2	2	1.56642e+07	1.31227e+07	1.66832e+07	78.1707	10.08	2	2		0				0			258	27.3881	5.87158
Swol_0412 114565967	ref YP_753121.1| (R)-2-hydroxyglutaryl-CoA dehydratase subunit beta [Syntrophomonas wolfei subsp. wolfei str. Goettingen G311]	27.36	1	13	13	45	4.74881e+08	5.11981e+08	4.4013e+08	564.792	16.51	8	13	554.247	24.06	11	19	560.977	13.92	6	13	424	47.3738	5.19873
Swol_0413 114565968	ref YP_753122.1| lipoprotein [Syntrophomonas wolfei subsp. wolfei str. Goettingen G311]	11.75	1	5	5	23	2.81991e+08	536835442	2.76626e+08	210.997	9.92	4	5	300.66	11.49	4	10	296.75	8.88	3	8	383	42.7198	5.52881
Swol_0417 114565972	ref YP_753126.1| uroporphyrinogen decarboxylase [Syntrophomonas wolfei subsp. wolfei str. Goettingen G311]	9.52	1	3	3	6	0	6.09427e+07	23309771					62.32	5.32	2	2	150.41	9.52	3	4	357	38.8814	5.89697
Swol_0418 114565973	ref YP_753127.1| cobalamin-dependent methionine synthase, B12-binding [Syntrophomonas wolfei subsp. wolfei str. Goettingen G311]	30.91	1	5	5	22	5.52111e+07	1.10748e+08	7.94677e+07	76.11	10.91	2	2	448.63	30.91	5	10	389.39	30.91	5	10	220	23.9523	4.65283
Swol_0419 114565974	ref YP_753128.1| methylcobalamin:coenzyme M methyltransferase [Syntrophomonas wolfei subsp. wolfei str. Goettingen G311]	8.91	1	2	2	4	0	1.47085e+07	4.95932e+06		0			182.076	8.91	2	4		0			348	37.6613	6.43018
Swol_0420 114565975	ref YP_753129.1| hypothetical protein Swol_0420 [Syntrophomonas wolfei subsp. wolfei str. Goettingen G311]	3.77	1	2	2	2	0	0	0					109.13	3.77	2	2		0			610	65.4184	5.12256
Swol_0421 114565976	ref YP_753130.1| hypothetical protein Swol_0421 [Syntrophomonas wolfei subsp. wolfei str. Goettingen G311]	7.17	1	2	2	4	1.131e+07	1.16957e+07	8.48513e+06	167.342	7.17	2	4		0				0			307	34.3946	4.94482
Swol_0423 114565978	ref YP_753132.1| sugar ABC transporter substrate-binding protein [Syntrophomonas wolfei subsp. wolfei str. Goettingen G311]	22.16	1	6	6	19	2.9008e+08	1.77797e+08	1.8787e+08	219.2	12.22	4	6	391.44	19.89	5	8	270.33	13.92	4	5	352	38.0525	5.5415
Swol_0427 114565982	ref YP_753136.1| (R)-2-hydroxyglutaryl-CoA dehydratase subunit beta [Syntrophomonas wolfei subsp. wolfei str. Goettingen G311]	13.09	1	4	4	8	9.13062e+06	1.36733e+07	4.16699e+07	119.12	6.81	2	4	68.97	7.33	2	2	95.2583	7.33	2	2	382	43.0279	5.38916
Swol_0428 114565983	ref YP_753137.1| (R)-hydroxyglutaryl-CoA dehydratase activator [Syntrophomonas wolfei subsp. wolfei str. Goettingen G311]	17.19	1	3	3	4	2.73613e+07	42181879	1.15345e+07		0				0			223.56	17.19	3	4	256	27.3682	7.00537
Swol_0435 114565990	ref YP_753144.1| 3-hydroxybutyryl-CoA dehydrogenase [Syntrophomonas wolfei subsp. wolfei str. Goettingen G311]	32.37	1	5	5	32	3.64161e+08	5.69441e+08	6.21878e+08	346.959	14.49	3	10	465.03	32.37	5	14	288.97	17.87	3	8	207	22.1188	5.73193
Swol_0436 114565991	ref YP_753145.1| 4-hydroxybutyrate coenzyme A transferase [Syntrophomonas wolfei subsp. wolfei str. Goettingen G311]	40.81	1	17	17	101	1.66013e+09	4931633570	2.27008e+09	918.704	23.77	9	25	1466.25	39.01	16	43	1292.94	28.7	12	33	446	49.9191	6.13818
Swol_0437 114565992	ref YP_753146.1| hypothetical protein Swol_0437 [Syntrophomonas wolfei subsp. wolfei str. Goettingen G311]	21.41	1	9	9	32	1.04246e+08	9.58179e+07	8.29173e+07	270.939	12.58	6	10	307.46	14.13	7	11	323.655	14.35	6	11	453	51.2369	7.53271
Swol_0441 114565995	ref YP_753149.1| hypothetical protein Swol_0441 [Syntrophomonas wolfei subsp. wolfei str. Goettingen G311]	15.53	1	3	3	5	8.73058e+06	1.3083e+07	7.4789e+06	62.58	10.56	2	2	79.59	9.94	2	3		0			161	18.5633	5.05908
Swol_0445 114565999	ref YP_753153.1| magnesium chelatase [Syntrophomonas wolfei subsp. wolfei str. Goettingen G311]	25.62	1	9	9	29	5.46322e+07	1.60981e+08	7.73372e+07	200.565	10.45	4	6	508.47	23.13	8	13	332.38	16.17	6	10	402	45.1644	6.22705
Swol_0446 114566000	ref YP_753154.1| Mg-chelatase subunit ChlD-like protein [Syntrophomonas wolfei subsp. wolfei str. Goettingen G311]	7.43	1	4	4	8	3.35746e+07	32904273	1.48448e+07	160.744	3.38	2	4	117.366	5.74	3	4		0			592	67.211	7.84033
Swol_0453 114566005	ref YP_753159.1| tRNA nucleotidyltransferase [Syntrophomonas wolfei subsp. wolfei str. Goettingen G311]	15.06	1	3	3	6	1.6248e+07	1.3175e+07	8.09015e+06		0			98.32	10.04	2	3	109.49	15.06	3	3	239	26.0604	4.97021
Swol_0459 114566011	ref YP_753165.1| hypothetical protein Swol_0459 [Syntrophomonas wolfei subsp. wolfei str. Goettingen G311]	20.9	1	5	5	12	3.41887e+07	3.03353e+07	34436877	120.421	11.94	3	4	111.178	17.54	4	4	123.377	8.58	2	4	268	29.2064	5.13525
Swol_0462 114566014	ref YP_753168.1| thioredoxin [Syntrophomonas wolfei subsp. wolfei str. Goettingen G311]	39.45	1	3	3	20	2.62265e+08	9.28625e+08	3.26968e+08	289.99	39.45	3	6	287.49	39.45	3	6	396.61	39.45	3	8	109	11.853	4.97021
Swol_0468 114566020	ref YP_753174.1| alanyl-tRNA synthetase [Syntrophomonas wolfei subsp. wolfei str. Goettingen G311]	5.11	1	5	5	6	6.96673e+06	6.26502e+06	1.48213e+07		0			72.0968	3.07	3	3	91.8716	2.05	2	3	880	98.0958	5.16064
Swol_0478 114566030	ref YP_753184.1| hypothetical protein Swol_0478 [Syntrophomonas wolfei subsp. wolfei str. Goettingen G311]	12.15	1	3	3	7	4.33922e+07	1.23967e+08	26133687	85.17	6.6	2	3	86.59	7.99	2	2	85.78	7.99	2	2	288	32.7627	6.44287
Swol_0488 114566040	ref YP_753194.1| butyryl-CoA dehydrogenase [Syntrophomonas wolfei subsp. wolfei str. Goettingen G311]	5.54	1	2	2	5	0	2.49288e+07	1.1303e+07					235.515	5.54	2	5		0			379	40.9526	7.32764
Swol_0490 114566042	ref YP_753196.1| chaperone protein DnaK [Syntrophomonas wolfei subsp. wolfei str. Goettingen G311]	13.96	1	7	8	14	2.64712e+07	4.52524e+07	1.02738e+07	158.432	7.06	4	5	156.4	9.63	5	5	140.65	7.38	4	4	623	67.7755	5.07178
Swol_0493 114566045	ref YP_753199.1| ATPase [Syntrophomonas wolfei subsp. wolfei str. Goettingen G311]	6.48	1	4	5	11	9.20692e+06	2.94823e+07	3.15976e+07	154.48	4.4	3	4	164.76	3.47	3	6		0			864	97.0921	5.36377
Swol_0561 114566111	ref YP_753265.1| hypothetical protein Swol_0561 [Syntrophomonas wolfei subsp. wolfei str. Goettingen G311]	23.13	1	2	2	2	8.4948e+07	0	0	102.42	23.13	2	2		0				0			134	14.4296	4.67822
Swol_0562 114566112	ref YP_753266.1| hypothetical protein Swol_0562 [Syntrophomonas wolfei subsp. wolfei str. Goettingen G311]	14.53	1	2	2	2	6.62066e+07	41933115	6.98198e+07	83.18	14.53	2	2		0				0			179	19.2686	8.85107
Swol_0569 114566119	ref YP_753273.1| polyprenyl synthetase [Syntrophomonas wolfei subsp. wolfei str. Goettingen G311]	7.31	1	2	2	2	0	9.92229e+06	6.28694e+06		0				0			74.55	7.31	2	2	301	32.9017	5.17334
Swol_0588 114566134	ref YP_753288.1| heat shock protein, molecular chaperone [Syntrophomonas wolfei subsp. wolfei str. Goettingen G311]	55.32	1	7	7	27	6.89953e+07	1.28764e+08	1.16555e+08	222.559	20.57	3	6	398.555	55.32	7	12	297.881	55.32	7	9	141	16.3824	5.47803
Swol_0595 114566141	ref YP_753295.1| tripeptidase [Syntrophomonas wolfei subsp. wolfei str. Goettingen G311]	5.33	1	2	2	6	0	2.32328e+07	6.23648e+06					140.95	5.33	2	4	79.13	5.33	2	2	375	40.428	5.0083
Swol_0602 114566148	ref YP_753302.1| manganese-dependent inorganic pyrophosphatase [Syntrophomonas wolfei subsp. wolfei str. Goettingen G311]	6.22	1	2	2	4	0	14245730	8.18192e+06		0				0			135.172	6.22	2	4	450	50.8195	5.05908
Swol_0644 114566188	ref YP_753342.1| tryptophan synthase subunit beta [Syntrophomonas wolfei subsp. wolfei str. Goettingen G311]	20.75	1	8	8	18	125447068	2.21639e+08	1.31823e+08	124.644	7.06	3	3	423.185	20.75	8	11	252.296	12.36	4	4	453	50.3446	5.88428
Swol_0648 114566192	ref YP_753346.1| non-specific DNA-binding protein HBsu [Syntrophomonas wolfei subsp. wolfei str. Goettingen G311]	15.45	1	2	2	2	2.44157e+06	1.13384e+08	2.69961e+07		0			73.97	15.45	2	2		0			110	11.6597	10.1108
Swol_0650 114566194	ref YP_753348.1| crotonase [Syntrophomonas wolfei subsp. wolfei str. Goettingen G311]	19.84	1	5	5	6	6.46365e+06	2.18183e+07	4.71509e+06		0			94.3295	11.11	3	4	64.1845	8.73	2	2	252	28.2054	5.2876
Swol_0651 114566195	ref YP_753349.1| short chain dehydrogenase/reductase family oxidoreductase [Syntrophomonas wolfei subsp. wolfei str. Goettingen G311]	24.21	1	6	6	10	3.64642e+07	2.52913e+07	2.40022e+07		0			138.74	19.44	5	5	151.92	18.25	4	5	252	27.0741	6.26514
Swol_0652 114566196	ref YP_753350.1| phosphatase [Syntrophomonas wolfei subsp. wolfei str. Goettingen G311]	16.4	1	7	7	15	3.14911e+07	2.5912e+07	19980503	161.392	12.7	5	5	171.04	12.47	6	6	148.594	6	3	4	433	49.8414	4.97021
Swol_0658 114566202	ref YP_753356.1| glutamate synthase beta chain-like oxidoreductase [Syntrophomonas wolfei subsp. wolfei str. Goettingen G311]	2.62	1	1	2	4	0	1.14962e+08	0		0			121.056	2.62	2	4		0			688	74.9215	5.08447
Swol_0659 114566203	ref YP_753357.1| PpiC-type peptidyl-prolyl cis-trans isomerase [Syntrophomonas wolfei subsp. wolfei str. Goettingen G311]	17.28	1	4	4	7	1.05924e+07	1.77779e+07	2.13904e+07		0			189.22	17.28	4	5	92.8973	6.17	2	2	324	36.5507	5.32568
Swol_0665 114566209	ref YP_753363.1| hypothetical protein Swol_0665 [Syntrophomonas wolfei subsp. wolfei str. Goettingen G311]	14.98	1	4	4	9	2.94464e+07	2.48095e+07	1.15591e+07	110.748	10.1	3	3	167.381	11.73	3	3	158.212	8.79	2	3	307	33.4412	5.64307
Swol_0668 114566212	ref YP_753366.1| spermidine synthase [Syntrophomonas wolfei subsp. wolfei str. Goettingen G311]	9.89	1	2	2	3	5.68225e+06	51559852	1.90515e+07		0			104.4	9.89	2	3		0			273	30.7184	4.75439
Swol_0670 114566214	ref YP_753368.1| rubrerythrin [Syntrophomonas wolfei subsp. wolfei str. Goettingen G311]	40.22	1	7	7	29	2.89066e+07	1.07008e+08	5.59224e+07	165.04	24.58	3	3	425.83	40.22	7	13	565.2	33.52	5	13	179	20.4628	5.14795
Swol_0671 114566215	ref YP_753369.1| hypothetical protein Swol_0671 [Syntrophomonas wolfei subsp. wolfei str. Goettingen G311]	11.11	1	2	2	7	4.12228e+07	65667998	5.754e+07		0			98.929	11.11	2	3	138.233	11.11	2	4	144	16.6797	4.64014
Swol_0675 114566219	ref YP_753373.1| acetyl-CoA C-acetyltransferase [Syntrophomonas wolfei subsp. wolfei str. Goettingen G311]	48.26	1	16	16	57	1.7969e+09	1.00482e+09	2.07743e+09	412.759	16.42	6	12	716.992	43.78	14	19	962.109	45.52	15	26	402	42.1065	6.771
Swol_0682 114566226	ref YP_753380.1| twin arginine-targeting protein translocase [Syntrophomonas wolfei subsp. wolfei str. Goettingen G311]	33.33	1	2	2	2	7.24816e+06	7.76226e+06	1.32574e+08		0				0			81.14	33.33	2	2	60	6.71268	5.31299
Swol_0690 114566231	ref YP_753385.1| delta-aminolevulinic acid dehydratase [Syntrophomonas wolfei subsp. wolfei str. Goettingen G311]	10.74	1	3	3	3	8.64481e+06	8.1886e+06	10886654		0			89.37	10.74	3	3		0			326	36.2394	5.51611
Swol_0691 114566232	ref YP_753386.1| radical SAM protein [Syntrophomonas wolfei subsp. wolfei str. Goettingen G311]	6.31	1	2	2	2	0	1.31358e+07	1.16136e+07		0			70.23	6.31	2	2		0			333	37.5155	6.39209
Swol_0696 114566237	ref YP_753391.1| electron transfer flavoprotein subunit beta [Syntrophomonas wolfei subsp. wolfei str. Goettingen G311]	45.24	1	9	9	60	1.99753e+09	2.24681e+09	1.12322e+09	647.099	22.22	5	18	974.573	42.06	8	24	782.599	32.94	7	18	252	26.2639	5.17334
Swol_0697 114566238	ref YP_753392.1| electron transfer flavoprotein subunit alpha [Syntrophomonas wolfei subsp. wolfei str. Goettingen G311]	28.71	1	11	11	116	3.06557e+09	7.22871e+09	1.28076e+09	1317.54	21.14	9	39	1564.55	28.71	11	45	1183.09	26.81	9	32	317	33.0223	6.02393
Swol_0698 114566239	ref YP_753393.1| iron-sulfur-binding reductase [Syntrophomonas wolfei subsp. wolfei str. Goettingen G311]	12.89	1	9	9	44	3.25261e+08	8.09762e+08	3.56402e+08	582.57	11.48	8	15	755.7	8.96	6	17	607.1	6.16	4	12	714	81.3636	5.75732
Swol_0699 114566240	ref YP_753394.1| pantetheine-phosphate adenylyltransferase [Syntrophomonas wolfei subsp. wolfei str. Goettingen G311]	14.29	1	2	2	2	2.83368e+07	3.24413e+07	1.89511e+07		0			128.967	14.29	2	2		0			161	17.7892	5.84619
Swol_0705 114566246	ref YP_753400.1| UDP-glucose 6-dehydrogenase [Syntrophomonas wolfei subsp. wolfei str. Goettingen G311]	4.79	1	2	2	2	2.79341e+07	6.6347e+06	0	68.56	4.79	2	2		0				0			438	48.911	5.09717
Swol_0710 114566251	ref YP_753405.1| NAD dependent epimerase/dehydratase family protein [Syntrophomonas wolfei subsp. wolfei str. Goettingen G311]	10.09	1	3	3	16	2.20169e+07	2.05719e+08	3.49613e+07	174.667	7.72	2	3	293.198	10.09	3	7	242.528	10.09	3	6	337	37.874	6.3667
Swol_0711 114566252	ref YP_753406.1| DegT/DnrJ/EryC1/StrS aminotransferase family protein [Syntrophomonas wolfei subsp. wolfei str. Goettingen G311]	10.05	1	4	4	8	3.21281e+07	1.4981e+07	1.2445e+07	47.01	4.38	2	2	113.636	3.87	2	4	84.96	5.67	2	2	388	43.5509	6.52197
Swol_0712 114566253	ref YP_753407.1| asparagine synthetase [Syntrophomonas wolfei subsp. wolfei str. Goettingen G311]	2.88	1	2	2	4	11312829	0	0	102.455	2.88	2	4		0				0			626	72.8544	6.20166
Swol_0726 114566266	ref YP_753420.1| polysaccharide biosynthesis domain-containing protein [Syntrophomonas wolfei subsp. wolfei str. Goettingen G311]	12.17	1	3	3	5	0	2.44193e+07	2.1611e+06					84.63	8.61	2	2	98.3616	12.17	3	3	337	38.3165	7.18115
Swol_0727 114566267	ref YP_753421.1| carbohydrate oxidoreductase [Syntrophomonas wolfei subsp. wolfei str. Goettingen G311]	11.92	1	3	3	5	0	2.19067e+07	5.99873e+06		0			55.42	7.62	2	2	124.68	11.92	3	3	302	33.7094	7.79639
Swol_0755 114566294	ref YP_753448.1| hypothetical protein Swol_0755 [Syntrophomonas wolfei subsp. wolfei str. Goettingen G311]	6.95	1	8	8	17	2.94386e+07	6.44025e+07	3.13676e+07	183.94	2.39	4	5	241.52	5.13	5	6	215.755	3.3	5	6	1756	187.838	4.69092
Swol_0758 114566297	ref YP_753451.1| hypothetical protein Swol_0758 [Syntrophomonas wolfei subsp. wolfei str. Goettingen G311]	25.83	1	3	3	7	3.16467e+07	3.42428e+07	3.33712e+07	71.92	18.33	2	2	151.789	18.33	2	3	87.97	16.67	2	2	120	12.824	5.18604
Swol_0759 114566298	ref YP_753452.1| hypothetical protein Swol_0759 [Syntrophomonas wolfei subsp. wolfei str. Goettingen G311]	3.66	1	2	2	2	7540478	1.40743e+06	7.79331e+06	72.67	3.66	2	2		0				0			546	59.3605	4.81787
Swol_0763 114566301	ref YP_753455.1| vacuolar-type H+-ATPase subunit H [Syntrophomonas wolfei subsp. wolfei str. Goettingen G311]	12.08	1	2	2	3	0	2.85208e+07	2.99825e+06					86.6949	12.08	2	3		0			149	17.2668	5.04639
Swol_0767 114566305	ref YP_753459.1| phosphate acetyltransferase [Syntrophomonas wolfei subsp. wolfei str. Goettingen G311]	39.09	1	10	10	29	3.66973e+08	8.24161e+08	5.30182e+08	279.519	14.85	4	6	501.69	31.21	8	15	288.703	28.79	7	8	330	34.5309	5.35107
Swol_0768 114566306	ref YP_753460.1| hypothetical protein Swol_0768 [Syntrophomonas wolfei subsp. wolfei str. Goettingen G311]	51.13	1	19	19	84	1796589572	2.30371e+09	1.32241e+09	1010.3	26.2	10	22	1482.74	44.08	17	37	941.772	36.52	13	25	397	43.392	6.07471
Swol_0771 114566309	ref YP_753463.1| hypothetical protein Swol_0771 [Syntrophomonas wolfei subsp. wolfei str. Goettingen G311]	15.31	1	4	4	10	3.02329e+07	2.46925e+07	1.11664e+07	97.98	7.5	2	2	143.786	10.94	3	4	206.328	11.56	3	4	320	34.5308	5.19873
Swol_0778 114566316	ref YP_753470.1| 5'-methylthioadenosine phosphorylase [Syntrophomonas wolfei subsp. wolfei str. Goettingen G311]	7.6	1	2	2	2	1.32682e+07	0	0	58.63	7.6	2	2		0				0			263	28.7917	6.52197
Swol_0783 114566321	ref YP_753475.1| NADH dehydrogenase I subunit E [Syntrophomonas wolfei subsp. wolfei str. Goettingen G311]	20.27	1	3	3	4	7.28534e+07	7.93717e+07	0	75.06	12.16	2	2	60.81	14.19	2	2		0			148	16.2782	6.52197
Swol_0784 114566322	ref YP_753476.1| NADH dehydrogenase (quinone) [Syntrophomonas wolfei subsp. wolfei str. Goettingen G311]	15.69	1	5	5	8	0	7.36587e+07	6.22878e+07		0			176.34	15.69	5	6	61.6912	6.62	2	2	408	44.2085	6.21436
Swol_0785 114566323	ref YP_753477.1| NADH dehydrogenase I subunit G [Syntrophomonas wolfei subsp. wolfei str. Goettingen G311]	25.21	1	9	9	31	82413785	1.93169e+08	1.02431e+08		0			631.48	24.93	8	17	624.25	18.41	7	14	353	38.5168	6.52197
Swol_0786 114566324	ref YP_753478.1| formate dehydrogenase subunit alpha [Syntrophomonas wolfei subsp. wolfei str. Goettingen G311]	10.78	1	4	4	13	2.5461e+07	9.78898e+07	5.78993e+07	123.421	5.86	2	3	116.97	7.37	3	4	202.692	7.37	3	6	529	58.2217	5.42725
Swol_0788 114566326	ref YP_753480.1| butyryl-CoA dehydrogenase [Syntrophomonas wolfei subsp. wolfei str. Goettingen G311]	13.95	1	5	5	16	2.99735e+07	1.17898e+08	5.9076e+07	149.237	11.58	4	5	261.74	9.21	3	6	171.02	13.95	5	5	380	41.1705	5.22412
Swol_0789 114566327	ref YP_753481.1| acetyl-CoA C-acetyltransferase [Syntrophomonas wolfei subsp. wolfei str. Goettingen G311]	8.19	1	3	3	4	293595654	1.48247e+08	0		0			158.106	8.19	3	4		0			403	42.903	6.44287
Swol_0790 114566328	ref YP_753482.1| enoyl-CoA hydratase/carnithine racemase [Syntrophomonas wolfei subsp. wolfei str. Goettingen G311]	15	1	3	3	8	33802925	7.39064e+07	2.64718e+07		0			254.13	15	3	5	151.04	15	3	3	260	27.8922	5.16064
Swol_0791 114566329	ref YP_753483.1| 3-hydroxybutyryl-CoA dehydrogenase [Syntrophomonas wolfei subsp. wolfei str. Goettingen G311]	15.25	1	3	6	25	9.44907e+08	2.72209e+08	2.22408e+09	424.84	14.89	5	13	250.613	12.77	4	5	276.601	15.25	6	7	282	30.3831	5.84619
Swol_0796 114566334	ref YP_753488.1| hypothetical protein Swol_0796 [Syntrophomonas wolfei subsp. wolfei str. Goettingen G311]	13.45	1	3	3	3	8.22236e+06	1.85711e+07	5.63534e+06		0			146.57	13.45	3	3		0			275	32.1799	4.99561
Swol_0797 114566335	ref YP_753489.1| formate dehydrogenase subunit gamma [Syntrophomonas wolfei subsp. wolfei str. Goettingen G311]	8.3	1	2	2	2	8.69744e+06	3.3974e+07	7334723		0			66.01	8.3	2	2		0			229	25.7131	7.63525
Swol_0798 114566336	ref YP_753490.1| formate dehydrogenase iron-sulfur subunit [Syntrophomonas wolfei subsp. wolfei str. Goettingen G311]	35.71	1	8	8	26	2.48925e+08	2.52552e+08	2.24198e+08	352.123	19.92	5	8	370.769	31.58	7	9	320.211	30.83	7	9	266	29.9356	7.2251
Swol_0799 114566337	ref YP_753491.1| formate dehydrogenase [Syntrophomonas wolfei subsp. wolfei str. Goettingen G311]	16.45	1	12	12	30	9.49958e+07	2.2048e+08	1.82509e+08	201.67	5.41	5	7	500.35	11.75	8	11	448.734	13.28	9	12	851	95.5185	7.10791
Swol_0800 114566338	ref YP_753492.1| formate dehydrogenase-O, major subunit, selenocysteine-containing [Syntrophomonas wolfei subsp. wolfei str. Goettingen G311]	26.72	1	4	4	8	7.56142e+07	5.18047e+07	4.88208e+07	145.178	13.36	2	3	119.654	12.93	2	2	165.07	21.98	3	3	232	25.8542	8.29443
Swol_0801 114566339	ref YP_753493.1| molybdenum cofactor biosynthesis protein [Syntrophomonas wolfei subsp. wolfei str. Goettingen G311]	9.86	1	5	5	9	1.14194e+07	3.79408e+07	2.62377e+06		0			200.56	9.86	5	6	110.97	4.07	2	3	639	71.1099	6.03662
Swol_0802 114566340	ref YP_753494.1| hypothetical protein Swol_0802 [Syntrophomonas wolfei subsp. wolfei str. Goettingen G311]	14.68	1	5	5	8	3.48087e+06	1.55453e+07	9.01463e+06		0			85.0555	4.73	2	2	205.168	14.68	5	6	402	43.7927	5.26221
Swol_0808 114566346	ref YP_753500.1| beta-lactamase-like protein [Syntrophomonas wolfei subsp. wolfei str. Goettingen G311]	19.81	1	3	3	11	1.70128e+07	8.08405e+07	923240	192.308	19.81	3	5	186.474	14.01	2	4	129.013	14.01	2	2	207	22.5604	5.51611
Swol_0809 114566347	ref YP_753501.1| phospho-2-dehydro-3-deoxyheptonate aldolase [Syntrophomonas wolfei subsp. wolfei str. Goettingen G311]	8.57	1	2	2	2	3.27617e+06	0	0	67.52	8.57	2	2									280	30.2838	7.34229
Swol_0812 114566350	ref YP_753504.1| aspartyl-tRNA synthetase [Syntrophomonas wolfei subsp. wolfei str. Goettingen G311]	13.82	1	7	7	13	3.52991e+07	1.613e+07	1.63508e+07	206.512	8.19	4	5	85.12	4.61	2	2	206.139	10.24	5	6	586	66.8242	5.2749
Swol_0815 114566353	ref YP_753507.1| phenylacetate--CoA ligase [Syntrophomonas wolfei subsp. wolfei str. Goettingen G311]	22.78	1	11	11	42	5.39524e+08	3.84554e+08	2.26378e+08	466.774	20.73	10	15	537.728	20.5	9	17	308.628	12.07	6	10	439	49.2255	5.52881
Swol_0816 114566354	ref YP_753508.1| amino acid-binding ACT [Syntrophomonas wolfei subsp. wolfei str. Goettingen G311]	35.21	1	5	5	14	3.54971e+08	3.63541e+08	3.40725e+08	236.054	19.72	3	8	117.56	18.31	3	3	107.365	23.24	3	3	142	15.7182	5.13525
Swol_0833 114566370	ref YP_753524.1| hypothetical protein Swol_0833 [Syntrophomonas wolfei subsp. wolfei str. Goettingen G311]	23.66	1	7	7	16	3.56967e+07	4.81739e+07	3.80333e+07	70.02	5.35	2	2	310.22	20	6	8	216.845	12.96	4	6	355	37.4965	5.04639
Swol_0840 114566376	ref YP_753530.1| DNA topoisomerase [Syntrophomonas wolfei subsp. wolfei str. Goettingen G311]	6.34	1	4	4	6	1.21488e+07	1.97765e+07	1.03286e+07	116.17	3.6	2	3	83.9893	4.61	3	3		0			694	78.6327	8.83643
Swol_0844 114566380	ref YP_753534.1| ATP-dependent protease ATP-binding subunit HslU [Syntrophomonas wolfei subsp. wolfei str. Goettingen G311]	6.44	1	3	3	4	0	8.51241e+06	1.0811e+07		0			136.115	6.44	3	4		0			466	53.6704	5.38916
Swol_0845 114566381	ref YP_753535.1| transcriptional repressor CodY [Syntrophomonas wolfei subsp. wolfei str. Goettingen G311]	11.45	1	3	3	5	0	2.20151e+07	13972743		0			145.46	11.45	3	5		0			262	29.4686	8.42627
Swol_0874 114566409	ref YP_753563.1| chemotaxis protein CheA [Syntrophomonas wolfei subsp. wolfei str. Goettingen G311]	11.23	1	6	7	16	1.85366e+07	5.9625e+07	1.85858e+07	173.91	6.65	4	4	239.207	9.31	6	6	230.227	10.04	6	6	677	75.2202	4.88135
Swol_0879 114566414	ref YP_753568.1| hypothetical protein Swol_0879 [Syntrophomonas wolfei subsp. wolfei str. Goettingen G311]	3.85	1	2	2	2	1.77503e+07	13244508	0		0			64.68	3.85	2	2					467	51.3901	5.77002
Swol_0882 114566417	ref YP_753571.1| 30S ribosomal protein S2 [Syntrophomonas wolfei subsp. wolfei str. Goettingen G311]	12.29	1	3	3	6	71869697	1.00965e+08	7.57821e+07		0			77.577	7.2	2	2	179.322	12.29	3	4	236	26.7662	9.05615
Swol_0883 114566418	ref YP_753572.1| elongation factor Ts [Syntrophomonas wolfei subsp. wolfei str. Goettingen G311]	25.23	1	5	5	12	1.51285e+08	1.97177e+08	1.30808e+08		0			232.2	19.63	4	8	129.555	16.82	3	4	214	24.0644	5.23682
Swol_0884 114566419	ref YP_753573.1| hypothetical protein Swol_0884 [Syntrophomonas wolfei subsp. wolfei str. Goettingen G311]	9.24	1	2	2	5	8.96861e+06	1.80064e+07	1.47352e+07		0			86.5324	9.24	2	3	82.0487	9.24	2	2	238	25.7304	6.59521
Swol_0885 114566420	ref YP_753574.1| ribosome recycling factor [Syntrophomonas wolfei subsp. wolfei str. Goettingen G311]	18.38	1	3	3	9	7.35949e+07	9.94255e+07	4.34766e+07	145.193	13.51	2	4	79.1	13.51	2	3	83.7297	10.27	2	2	185	21.2494	8.26514
Swol_0892 114566427	ref YP_753581.1| prolyl-tRNA synthetase [Syntrophomonas wolfei subsp. wolfei str. Goettingen G311]	5.44	1	3	3	3	1.03973e+07	1.26034e+07	9.229e+06	113.63	5.44	3	3		0				0			570	64.6939	5.23682
Swol_0900 114566433	ref YP_753587.1| translation initiation factor IF-2 [Syntrophomonas wolfei subsp. wolfei str. Goettingen G311]	3.06	1	3	3	6	1.75366e+07	4.17065e+07	2.18086e+07	72.5	3.06	3	3	73.17	1.81	2	3		0			882	97.0836	8.57275
Swol_0906 114566439	ref YP_753593.1| polynucleotide phosphorylase/polyadenylase [Syntrophomonas wolfei subsp. wolfei str. Goettingen G311]	18.49	1	10	10	19	5.31262e+07	5.56742e+07	2.61461e+07	125.066	6.4	4	4	387.123	13.51	7	9	223.475	9.67	5	6	703	77.0023	5.45264
Swol_0914 114566447	ref YP_753601.1| potassium transporter peripheral membrane component [Syntrophomonas wolfei subsp. wolfei str. Goettingen G311]	8.89	1	4	4	7	1.25107e+07	2.73272e+07	4.85843e+06	80.26	6.22	3	3	53.21	4.22	2	2	59.19	4.22	2	2	450	50.0438	5.49072
Swol_0916 114566449	ref YP_753603.1| IMP dehydrogenase [Syntrophomonas wolfei subsp. wolfei str. Goettingen G311]	13.43	1	5	5	9	4.66614e+07	3.67008e+07	1.92484e+07	79.87	5.17	2	2	181.38	11.36	4	4	142.68	4.75	2	3	484	52.2702	5.98584
Swol_0924 114566457	ref YP_753611.1| beta-lactamase-like protein [Syntrophomonas wolfei subsp. wolfei str. Goettingen G311]	7.97	1	2	2	2	1.02733e+07	1.03438e+07	0		0			108.07	7.97	2	2		0			276	30.1396	5.90967
Swol_0927 114566460	ref YP_753614.1| methyl-accepting chemotaxis sensory transducer [Syntrophomonas wolfei subsp. wolfei str. Goettingen G311]	23.25	1	8	10	29	6.0256e+07	137551024	92462805	153.451	8.57	4	4	516.989	19.06	8	10	721.99	21.5	9	15	572	61.9547	4.80518
Swol_0942 114566474	ref YP_753628.1| S-layer-like domain-containing protein [Syntrophomonas wolfei subsp. wolfei str. Goettingen G311]	7.1	1	4	4	4	4.75641e+07	3.7778e+07	3.15736e+07		0			47.13	3.2	2	2	60.8	3.91	2	2	563	62.404	5.24951
Swol_0954 114566486	ref YP_753640.1| hypothetical protein Swol_0954 [Syntrophomonas wolfei subsp. wolfei str. Goettingen G311]	52.11	1	5	5	9	0	2.36165e+07	2.054e+07		0			169.69	27.46	3	5	175.34	40.85	4	4	142	16.2022	5.79541
Swol_0957 114566489	ref YP_753643.1| collagenase-like protease [Syntrophomonas wolfei subsp. wolfei str. Goettingen G311]	5.44	1	3	3	7	0	1.89428e+07	6.73251e+06		0			103.65	2.95	2	3	114.69	5.44	3	4	643	72.0157	5.21143
Swol_0962 114566494	ref YP_753648.1| isoleucyl-tRNA synthetase [Syntrophomonas wolfei subsp. wolfei str. Goettingen G311]	3.45	1	3	3	4	0	4.18356e+07	1.47426e+07		0			136.456	3.45	3	4		0			927	105.582	5.65576
Swol_0971 114566503	ref YP_753657.1| methyl-accepting chemotaxis sensory transducer [Syntrophomonas wolfei subsp. wolfei str. Goettingen G311]	4.76	1	4	4	8	8.23645e+06	3.48915e+07	1.93329e+06	83.8	3.47	3	3	116.94	2.45	2	3	82.15	2.45	2	2	777	86.2874	5.08447
Swol_0973 114566505	ref YP_753659.1| hypothetical protein Swol_0973 [Syntrophomonas wolfei subsp. wolfei str. Goettingen G311]	27.78	1	2	2	3	3.44789e+07	2.83557e+07	31942347		0			161.6	27.78	2	3		0			126	13.6734	4.51318
Swol_0975 114566507	ref YP_753661.1| hydantoinase/oxoprolinase [Syntrophomonas wolfei subsp. wolfei str. Goettingen G311]	4.65	1	2	2	2	0	0	1.18995e+07		0				0			85.05	4.65	2	2	559	60.4008	5.31299
Swol_1013 114566544	ref YP_753698.1| D-lactate dehydrogenase (cytochrome) [Syntrophomonas wolfei subsp. wolfei str. Goettingen G311]	4.72	1	2	2	2	1.01884e+07	2.6566e+06	1.24537e+07	60.4412	4.72	2	2		0				0			466	50.5483	5.68115
Swol_1014 114566545	ref YP_753699.1| hypothetical protein Swol_1014 [Syntrophomonas wolfei subsp. wolfei str. Goettingen G311]	26.62	1	12	12	32	4.33585e+08	6.96552e+08	3.88601e+08	200.066	9.4	4	6	353.673	22.6	10	13	411.136	25.95	11	13	447	49.3697	5.96045
Swol_1017 114566548	ref YP_753702.1| iron hydrogenase small subunit [Syntrophomonas wolfei subsp. wolfei str. Goettingen G311]	37.28	1	16	19	68	1.03926e+09	8.75603e+08	8.16441e+08	922.198	20.21	11	24	1049.71	31.88	16	28	523.929	19.16	10	16	574	62.9477	6.04932
Swol_1018 114566549	ref YP_753703.1| NADH dehydrogenase (quinone) [Syntrophomonas wolfei subsp. wolfei str. Goettingen G311]	37.84	1	16	16	54	3.42919e+08	9.59715e+08	4.55066e+08	348.871	16.71	6	8	972.379	36.12	15	28	636.206	27.76	11	18	407	43.8931	5.43994
Swol_1019 114566550	ref YP_753704.1| Fe-hydrogenase subunit gamma [Syntrophomonas wolfei subsp. wolfei str. Goettingen G311]	25	1	3	3	15	0	6.46807e+08	2.56574e+08		0			292.82	25	3	8	238.164	25	3	7	148	15.953	4.88135
Swol_1022 114566553	ref YP_753707.1| thiamine biosynthesis protein ThiH [Syntrophomonas wolfei subsp. wolfei str. Goettingen G311]	18.89	1	8	8	25	9.1942e+07	7.82456e+07	7.85521e+07	308.57	13.76	6	10	299.01	12.53	5	8	213.65	11.5	5	7	487	55.342	6.34131
Swol_1023 114566554	ref YP_753708.1| hypothetical protein Swol_1023 [Syntrophomonas wolfei subsp. wolfei str. Goettingen G311]	37.35	1	2	2	2	3.0472e+07	9.61334e+07	4.63845e+07		0				0			96.79	37.35	2	2	83	8.6807	9.31982
Swol_1040 114566570	ref YP_753724.1| signal transduction histidine kinase regulating C4-dicarboxylate transport system-like protein [Syntrophomonas wolfei subsp. wolfei str. Goettingen G311]	3.16	1	2	2	2	1.31488e+07	8480011	7.20791e+06	82.63	3.16	2	2		0				0			696	77.9885	5.5415
Swol_1041 114566571	ref YP_753725.1| response regulator receiver protein [Syntrophomonas wolfei subsp. wolfei str. Goettingen G311]	4.11	1	2	2	2	0	0	4.67662e+06						0			66.2528	4.11	2	2	365	41.4415	5.47803
Swol_1064 114566591	ref YP_753745.1| membrane-bound proton-translocating pyrophosphatase [Syntrophomonas wolfei subsp. wolfei str. Goettingen G311]	8.54	1	6	6	12	3.76405e+07	7.24824e+07	8.87313e+07	90.1889	3.66	3	3	146.66	4.27	3	3	196.81	7.56	5	6	820	88.1947	5.74463
Swol_1070 114566597	ref YP_753751.1| glutamine ABC transporter glutamine-binding protein [Syntrophomonas wolfei subsp. wolfei str. Goettingen G311]	8.37	1	2	2	9	4.33188e+06	2.68909e+07	7.29433e+06	74.4414	8.37	2	2	140.836	8.37	2	4	95.2265	8.37	2	3	263	28.4566	5.03369
Swol_1089 114566616	ref YP_753770.1| threonyl-tRNA synthetase [Syntrophomonas wolfei subsp. wolfei str. Goettingen G311]	14.17	1	9	9	24	3.00278e+07	3.66153e+07	2.40217e+07	287.455	11.18	7	8	312.124	11.5	7	10	197.17	9.45	6	6	635	73.0973	5.79541
Swol_1090 114566617	ref YP_753771.1| hypothetical protein Swol_1090 [Syntrophomonas wolfei subsp. wolfei str. Goettingen G311]	20.67	1	3	3	7	27242695	3.70231e+07	2.25186e+07		0			256.28	20.67	3	4	176.21	15.64	2	3	179	20.7931	9.26123
Swol_1094 114566621	ref YP_753775.1| phenylalanine--tRNA ligase [Syntrophomonas wolfei subsp. wolfei str. Goettingen G311]	5.29	1	2	2	3	2.85845e+06	0	6.28924e+06	113.41	5.29	2	3		0				0			340	38.973	6.21436
Swol_1095 114566622	ref YP_753776.1| phenylalanine--tRNA ligase [Syntrophomonas wolfei subsp. wolfei str. Goettingen G311]	17.86	1	12	12	22	2.93005e+07	3.73726e+07	2.6306e+07	134.26	5.86	4	4	236.1	9.96	7	8	334.114	13.32	9	10	683	76.639	4.95752
Swol_1110 114566637	ref YP_753791.1| tyrosine--tRNA ligase [Syntrophomonas wolfei subsp. wolfei str. Goettingen G311]	7.99	1	4	4	11	1.883e+07	1.81846e+07	1.72786e+07	108.231	5.48	3	4	128.48	5.71	3	4	95.9716	5.48	3	3	438	50.5402	6.20166
Swol_1128 114566655	ref YP_753809.1| adenosylhomocysteinase [Syntrophomonas wolfei subsp. wolfei str. Goettingen G311]	10.33	1	4	4	9	1.64897e+07	7.5305e+06	1.12212e+07	150.569	5.4	2	3	70.8	5.63	2	2	131.018	10.33	4	4	426	46.846	5.31299
Swol_1145 114566672	ref YP_753826.1| hypothetical protein Swol_1145 [Syntrophomonas wolfei subsp. wolfei str. Goettingen G311]	8.8	1	4	4	16	1.83742e+07	2.30741e+07	1.6092e+07	154.647	8.8	4	5	215.772	8.8	4	7	132.749	6.4	3	4	375	43.1373	7.63525
Swol_1147 114566674	ref YP_753828.1| hypothetical protein Swol_1147 [Syntrophomonas wolfei subsp. wolfei str. Goettingen G311]	38.31	1	12	13	50	2.0452e+08	8.72682e+08	8.33934e+08	295.83	14.25	5	10	651.92	38.31	12	21	706.46	29.4	10	19	449	49.8582	6.39209
Swol_1152 114566679	ref YP_753833.1| elongation factor G [Syntrophomonas wolfei subsp. wolfei str. Goettingen G311]	24.63	1	13	13	37	1.58746e+08	1.21352e+08	1.11439e+08	182.63	7.48	5	7	518.856	21.99	12	16	482.483	19.65	11	14	682	75.0313	5.08447
Swol_1158 114566684	ref YP_753838.1| hypothetical protein Swol_1158 [Syntrophomonas wolfei subsp. wolfei str. Goettingen G311]	12	1	3	3	9	9.27254e+06	1.0374e+07	8.68416e+06	136.351	12	3	3	164.89	12	3	6		0			275	31.7844	5.31299
Swol_1161 114566687	ref YP_753841.1| hypothetical protein Swol_1161 [Syntrophomonas wolfei subsp. wolfei str. Goettingen G311]	8.86	1	7	7	11	2.1311e+07	1.10165e+07	6.30406e+06	93.64	3.83	3	3	126.583	4.81	4	4	118.312	3.72	3	4	914	105.989	6.13818
Swol_1169 114566695	ref YP_753849.1| peptidase S1 and S6, chymotrypsin/Hap [Syntrophomonas wolfei subsp. wolfei str. Goettingen G311]	27.34	1	8	8	17	2.30527e+07	3.14966e+07	9.6204e+06	159.76	10.94	4	5	458.63	27.34	8	9	130.55	6.77	2	3	384	41.2809	7.97217
Swol_1170 114566696	ref YP_753850.1| 6-phosphofructokinase [Syntrophomonas wolfei subsp. wolfei str. Goettingen G311]	4.66	1	2	2	2	1.12867e+07	1.15667e+07	2.16578e+07	65.3346	4.66	2	2		0				0			365	39.0984	6.39209
Swol_1173 114566699	ref YP_753853.1| hypothetical protein Swol_1173 [Syntrophomonas wolfei subsp. wolfei str. Goettingen G311]	5.37	1	2	2	3	1.16267e+07	0	5.53479e+06	102.913	5.37	2	3		0				0			354	40.5071	5.03369
Swol_1180 114566706	ref YP_753860.1| hypothetical protein Swol_1180 [Syntrophomonas wolfei subsp. wolfei str. Goettingen G311]	4.78	1	3	3	5	2.06572e+07	18755246	9.65092e+06	52.38	2.76	2	2		0			69.13	3.31	2	3	544	61.2034	6.13818
Swol_1185 114566711	ref YP_753865.1| hypothetical protein Swol_1185 [Syntrophomonas wolfei subsp. wolfei str. Goettingen G311]	31.35	1	5	5	14	3.37159e+07	5.61151e+07	4.41315e+07	115.15	17.84	3	3	329.64	27.57	4	7	184.81	20.54	3	4	185	20.4587	9.14404
Swol_1190 114566716	ref YP_753870.1| molybdenum-pterin-binding protein [Syntrophomonas wolfei subsp. wolfei str. Goettingen G311]	78.26	1	10	11	65	1.49349e+09	3.47767e+09	1.52173e+09	747.77	44.93	6	17	1197.12	78.26	11	27	1072.95	57.25	8	21	138	14.0937	9.30518
Swol_1195 114566721	ref YP_753875.1| indolepyruvate oxidoreductase subunit beta [Syntrophomonas wolfei subsp. wolfei str. Goettingen G311]	15.5	1	4	4	10	4.85615e+06	2.93034e+07	3.16931e+07	118.41	9.5	3	3	135.76	12	2	4	92.9516	12	2	3	200	21.7906	8.86572
Swol_1196 114566722	ref YP_753876.1| thiamine pyrophosphate enzyme [Syntrophomonas wolfei subsp. wolfei str. Goettingen G311]	5.17	1	3	3	3	337824	5.17326e+07	9.90665e+06		0			100.86	5.17	3	3		0			580	63.4955	5.42725
Swol_1198 114566724	ref YP_753878.1| histidinol-phosphate aminotransferase [Syntrophomonas wolfei subsp. wolfei str. Goettingen G311]	4.32	1	2	2	2	8.74691e+06	23502590	9.7289e+06	51.3719	4.32	2	2		0				0			370	41.6509	5.04639
Swol_1206 114566732	ref YP_753886.1| AsnC family transcriptional regulator [Syntrophomonas wolfei subsp. wolfei str. Goettingen G311]	25.31	1	4	4	13	3.74481e+07	3.79192e+07	3.55378e+07	154.81	13.58	2	5	129.55	25.31	4	4	133.298	19.14	3	4	162	18.8257	5.41455
Swol_1208 114566734	ref YP_753888.1| hypothetical protein Swol_1208 [Syntrophomonas wolfei subsp. wolfei str. Goettingen G311]	29	1	3	3	4	2.0048e+07	9.02707e+07	1.4364e+08		0			119.07	29	3	4		0			100	11.6078	5.22412
Swol_1209 114566735	ref YP_753889.1| phosphoribosylaminoimidazolesuccinocarboxamide synthase [Syntrophomonas wolfei subsp. wolfei str. Goettingen G311]	19.56	1	4	4	11	3.67202e+07	6.28218e+07	4.44287e+07	137.267	19.56	4	5	83.8567	8.44	2	2	121.642	16.44	3	4	225	25.3973	5.30029
Swol_1211 114566737	ref YP_753891.1| nucleotide-binding protein [Syntrophomonas wolfei subsp. wolfei str. Goettingen G311]	20.07	1	4	4	10	1.12523e+08	1.5053e+08	1.35715e+08	193.561	12.19	3	4	85.44	16.49	3	3	135.776	8.6	2	3	279	29.7824	4.93213
Swol_1215 114566741	ref YP_753895.1| isochorismatase family protein [Syntrophomonas wolfei subsp. wolfei str. Goettingen G311]	25.82	1	5	5	11	3.77479e+07	4.38196e+07	3.58736e+07	136.933	14.84	3	4	98.6825	16.48	3	3	134.005	16.48	3	4	182	20.8637	6.39209
Swol_1219 114566745	ref YP_753899.1| riboflavin synthase [Syntrophomonas wolfei subsp. wolfei str. Goettingen G311]	10.64	1	2	2	2	61385852	4.91502e+07	1.30911e+07		0			55.07	10.64	2	2		0			141	15.0508	5.03369
Swol_1220 114566746	ref YP_753900.1| GTP cyclohydrolase II [Syntrophomonas wolfei subsp. wolfei str. Goettingen G311]	10.8	1	4	4	5	7.96599e+06	5664906	7.36473e+06	106.145	8.04	3	3		0			77.96	5.53	2	2	398	44.4148	5.66846
Swol_1222 114566748	ref YP_753902.1| diaminohydroxyphosphoribosylaminopyrimidine deaminase [Syntrophomonas wolfei subsp. wolfei str. Goettingen G311]	5.18	1	2	2	3	5.40855e+06	0	0	97.0218	5.18	2	3		0				0			367	40.147	6.81494
Swol_1234 114566760	ref YP_753914.1| S-adenosylmethionine synthetase [Syntrophomonas wolfei subsp. wolfei str. Goettingen G311]	10.35	1	3	3	14	9.51155e+07	7.72808e+07	7.63017e+07	176.937	10.35	3	4	234.102	10.35	3	7	130.777	6.57	2	3	396	43.2341	5.24951
Swol_1238 114566764	ref YP_753918.1| hypothetical protein Swol_1238 [Syntrophomonas wolfei subsp. wolfei str. Goettingen G311]	43.02	1	3	3	17	3.62134e+07	9.71923e+07	7.71763e+07	179.55	43.02	3	5	332.592	43.02	3	8	158.42	43.02	3	4	86	9.28909	8.6167
Swol_1239 114566765	ref YP_753919.1| hypothetical protein Swol_1239 [Syntrophomonas wolfei subsp. wolfei str. Goettingen G311]	8.56	1	2	2	6	2.09412e+07	9257659	1.35134e+07	145.898	8.56	2	3		0			124.03	8.56	2	3	292	34.227	5.43994
Swol_1241 114566767	ref YP_753921.1| poly(R)-hydroxyalkanoic acid synthase subunit PhaC [Syntrophomonas wolfei subsp. wolfei str. Goettingen G311]	8.26	1	2	2	2	2.70172e+07	2.45158e+07	2.19042e+07		0			75.99	8.26	2	2		0			363	41.7695	6.34131
Swol_1242 114566768	ref YP_753922.1| acyl dehydratase [Syntrophomonas wolfei subsp. wolfei str. Goettingen G311]	18.31	1	2	2	3	3.36903e+07	23196697	2.27957e+07		0			112.91	18.31	2	3		0			142	16.2074	7.03467
Swol_1244 114566770	ref YP_753924.1| hypothetical protein Swol_1244 [Syntrophomonas wolfei subsp. wolfei str. Goettingen G311]	19.13	1	3	3	16	394955833	9.70149e+08	2.03194e+08	81.9618	18.26	2	2	409.047	19.13	3	9	226.492	19.13	3	5	115	13.5678	5.33838
Swol_1250 114566776	ref YP_753930.1| stage V sporulation protein S [Syntrophomonas wolfei subsp. wolfei str. Goettingen G311]	40.7	1	3	3	8	4.7626e+07	6.79954e+07	7.36741e+07	113.68	38.37	2	2	88.84	38.37	2	2	167.98	40.7	3	4	86	8.80882	8.1626
Swol_1254 114566780	ref YP_753934.1| HDIG/KH domain-containing protein [Syntrophomonas wolfei subsp. wolfei str. Goettingen G311]	12.43	1	7	7	11	1.65457e+07	1.72612e+07	1.10156e+07	157.841	7.77	4	4	97.969	6.21	3	3	137.138	5.24	3	4	515	58.1619	5.45264
Swol_1255 114566781	ref YP_753935.1| hypothetical protein Swol_1255 [Syntrophomonas wolfei subsp. wolfei str. Goettingen G311]	20.35	1	6	6	16	1.01867e+08	7.68313e+07	5.88058e+07	131.555	11.63	3	3	331.11	20.35	6	8	221.503	15.12	4	5	344	37.1244	6.44287
Swol_1257 114566783	ref YP_753937.1| hypothetical protein Swol_1257 [Syntrophomonas wolfei subsp. wolfei str. Goettingen G311]	8.35	1	3	4	10	1.49482e+07	3.43398e+07	8.86478e+06	58.7784	4.3	2	2	92.13	8.35	4	4	89.03	4.06	2	4	419	45.4935	5.87158
Swol_1268 114566794	ref YP_753948.1| metallo-beta-lactamase family protein [Syntrophomonas wolfei subsp. wolfei str. Goettingen G311]	20.25	1	10	10	26	4.8075e+07	1.02068e+08	4.27454e+07	152.51	10.13	5	5	386.107	17.72	9	11	379.366	14.47	7	10	553	60.5836	6.81494
Swol_1269 114566795	ref YP_753949.1| dihydrodipicolinate synthase [Syntrophomonas wolfei subsp. wolfei str. Goettingen G311]	18.84	1	5	5	17	2.06172e+07	3.35854e+07	4.42641e+07	183.602	11.99	3	5	164.199	14.73	4	4	252.959	18.84	5	8	292	31.5404	6.56592
Swol_1270 114566796	ref YP_753950.1| aspartate-semialdehyde dehydrogenase [Syntrophomonas wolfei subsp. wolfei str. Goettingen G311]	12.72	1	3	3	11	6.09686e+07	6.52075e+07	4.71007e+07	188.52	12.72	3	4	158.61	12.72	3	3	174.07	12.72	3	4	338	37.4846	5.47803
Swol_1284 114566810	ref YP_753964.1| aspartate carbamoyltransferase [Syntrophomonas wolfei subsp. wolfei str. Goettingen G311]	5.77	1	2	2	3	2.12928e+07	0	1.50649e+07	83.38	5.77	2	3		0				0			312	34.4811	8.33838
Swol_1285 114566811	ref YP_753965.1| bifunctional pyrimidine regulatory protein PyrR uracil phosphoribosyltransferase [Syntrophomonas wolfei subsp. wolfei str. Goettingen G311]	29.51	1	5	5	13	4.36412e+07	9.94077e+07	9.29563e+07	151.55	13.66	2	3	163.338	22.95	4	5	154.575	24.59	4	5	183	20.5592	6.94678
Swol_1319 114566844	ref YP_753998.1| homoserine dehydrogenase [Syntrophomonas wolfei subsp. wolfei str. Goettingen G311]	8.56	1	4	4	6	1.99569e+07	3.20525e+07	15267920	145.16	6.94	3	4	61.56	4.4	2	2		0			432	47.1659	5.45264
Swol_1344 114566869	ref YP_754023.1| 4-hydroxy-3-methylbut-2-enyl diphosphate reductase/S1 RNA-binding domain protein [Syntrophomonas wolfei subsp. wolfei str. Goettingen G311]	19.8	1	15	15	33	1.60509e+08	1.21686e+08	5.15532e+07	347.249	9.9	6	11	407.639	14.26	10	12	370.17	10.33	7	10	687	77.197	4.90674
Swol_1347 114566872	ref YP_754026.1| 3-phosphoshikimate 1-carboxyvinyltransferase [Syntrophomonas wolfei subsp. wolfei str. Goettingen G311]	21.26	1	7	7	11	1.76345e+07	4.13869e+07	1.78379e+07	85.54	6.31	2	2	156.55	17.76	6	6	85.08	8.88	3	3	428	45.6631	7.10791
Swol_1348 114566873	ref YP_754027.1| 3-deoxy-7-phosphoheptulonate synthase [Syntrophomonas wolfei subsp. wolfei str. Goettingen G311]	26.95	1	8	8	22	6.11792e+07	9.36651e+07	5.95426e+07	193.585	14.37	5	6	328.43	20.36	6	8	246.403	11.08	4	8	334	36.6771	6.7124
Swol_1356 114566881	ref YP_754035.1| (de)hydratase [Syntrophomonas wolfei subsp. wolfei str. Goettingen G311]	17.73	1	2	2	5	0	2.3421e+07	9.70495e+06					86.9	17.73	2	2	125.82	17.73	2	3	141	15.2167	5.2749
Swol_1396 114566920	ref YP_754074.1| hypothetical protein Swol_1396 [Syntrophomonas wolfei subsp. wolfei str. Goettingen G311]	13.04	1	2	2	3	0	4.95404e+07	3.81053e+07		0				0			97.3763	13.04	2	3	138	14.4469	8.44092
Swol_1409 114566933	ref YP_754087.1| formate--tetrahydrofolate ligase [Syntrophomonas wolfei subsp. wolfei str. Goettingen G311]	33.51	1	14	14	23	1.16523e+08	8.52383e+07	5.32667e+07	166.657	10.99	5	5	476.671	24.14	10	11	327.376	19.28	7	7	555	59.4541	6.55127
Swol_1421 114566945	ref YP_754099.1| hypothetical protein Swol_1421 [Syntrophomonas wolfei subsp. wolfei str. Goettingen G311]	20.21	1	3	3	7	0	34779644	109764002		0			88.92	11.92	2	2	229.16	12.95	2	5	193	22.3002	6.39209
Swol_1424 114566948	ref YP_754102.1| preprotein translocase subunit SecF [Syntrophomonas wolfei subsp. wolfei str. Goettingen G311]	14.29	1	4	4	8	6.29303e+07	7.19228e+07	3.95009e+07	82.86	6.07	2	2	111.46	11.07	3	3	103.9	10	3	3	280	31.494	8.77783
Swol_1425 114566949	ref YP_754103.1| preprotein translocase subunit SecD [Syntrophomonas wolfei subsp. wolfei str. Goettingen G311]	21.09	1	7	7	19	7.42244e+07	8.68406e+07	7.31919e+07	209.2	14.39	5	7	162.46	15.63	5	5	237.18	15.63	5	7	403	43.2277	8.55811
Swol_1447 114566971	ref YP_754125.1| chemotaxis operon protein [Syntrophomonas wolfei subsp. wolfei str. Goettingen G311]	19.62	1	3	3	10	5.8817e+06	1.35702e+07	1.1132e+07	62.28	13.29	2	2	121.04	19.62	3	5	97.8	19.62	3	3	158	16.8974	4.58936
Swol_1450 114566974	ref YP_754128.1| chemotaxis signal transduction protein [Syntrophomonas wolfei subsp. wolfei str. Goettingen G311]	30.12	1	13	13	25	4.61287e+07	1.02133e+08	103632486	206.357	9.07	4	5	448.42	17.95	7	11	348.476	19.11	8	9	518	57.8858	5.07178
Swol_1451 114566975	ref YP_754129.1| methyl-accepting chemotaxis sensory transducer [Syntrophomonas wolfei subsp. wolfei str. Goettingen G311]	33.8	1	19	19	48	4.30983e+08	4.52011e+08	3.10399e+08	500.962	14.97	8	14	649.28	24.69	14	21	496.126	17.44	10	13	648	69.9343	4.70361
Swol_1453 114566977	ref YP_754131.1| hypothetical protein Swol_1453 [Syntrophomonas wolfei subsp. wolfei str. Goettingen G311]	17.83	1	2	2	2	0	1.53302e+07	0		0			58.11	17.83	2	2		0			129	14.5921	4.60205
Swol_1454 114566978	ref YP_754132.1| chromosome partitioning protein [Syntrophomonas wolfei subsp. wolfei str. Goettingen G311]	15.27	1	4	4	12	1.4157e+07	2.0025e+07	1.90081e+07	144.934	11.83	3	5	136.089	11.45	3	3	150.307	11.45	3	4	262	28.6232	5.49072
Swol_1455 114566979	ref YP_754133.1| chemotaxis protein CheA [Syntrophomonas wolfei subsp. wolfei str. Goettingen G311]	11.97	1	9	9	23	2.52204e+07	2.07894e+08	1.94147e+07	195.363	3.67	3	4	401.431	11.97	9	12	254.896	4.64	4	7	927	103.792	4.94482
Swol_1456 114566980	ref YP_754134.1| response regulator receiver protein [Syntrophomonas wolfei subsp. wolfei str. Goettingen G311]	23.39	1	2	2	3	0	1.0529e+07	1.63309e+07		0			82.36	23.39	2	3		0			124	14.324	4.37354
Swol_1458 114566982	ref YP_754136.1| hypothetical protein Swol_1458 [Syntrophomonas wolfei subsp. wolfei str. Goettingen G311]	12.61	1	4	4	14	6.91383e+07	8.79257e+07	5.97063e+07	134.54	8.96	3	5	119.44	8.96	3	5	175.92	8.96	3	4	357	39.9571	4.7417
Swol_1480 114567002	ref YP_754156.1| Zn-dependent hydrolase-like protein [Syntrophomonas wolfei subsp. wolfei str. Goettingen G311]	13.7	1	3	3	8	8.28561e+06	6.33476e+07	1.94442e+07	87.91	9.25	2	2	100.556	9.25	2	3	117.242	9.25	2	3	292	33.0972	5.89697
Swol_1496 114567016	ref YP_754170.1| nucleic acid binding protein [Syntrophomonas wolfei subsp. wolfei str. Goettingen G311]	33.33	1	3	3	7	51454782	43312866	2.9143e+07		0			154.78	33.33	3	5	55.19	17.95	2	2	78	8.46361	6.771
Swol_1497 114567017	ref YP_754171.1| 30S ribosomal protein S16 [Syntrophomonas wolfei subsp. wolfei str. Goettingen G311]	28.41	1	2	2	2	0	4.24034e+07	0		0			95.92	28.41	2	2					88	10.0704	10.4185
Swol_1507 114567027	ref YP_754181.1| sigma 38 (RpoS) [Syntrophomonas wolfei subsp. wolfei str. Goettingen G311]	8.94	1	3	3	3	217166	7.03521e+07	9.19051e+06		0			96.98	8.94	3	3		0			358	40.9785	4.86865
Swol_1512 114567032	ref YP_754186.1| pyruvate phosphate dikinase [Syntrophomonas wolfei subsp. wolfei str. Goettingen G311]	11.02	1	9	9	22	8.99807e+07	9.51926e+07	5.9667e+07	172.37	5.91	5	5	343.75	8.3	7	10	250.514	6.7	5	7	880	97.4066	5.16064
Swol_1515 114567035	ref YP_754189.1| glycine--tRNA ligase [Syntrophomonas wolfei subsp. wolfei str. Goettingen G311]	15.41	1	9	9	23	2.36672e+07	3.78528e+07	1.36557e+07	212.23	8.14	5	5	409.772	12.65	7	10	246.845	10.32	6	8	688	78.1945	5.43994
Swol_1516 114567036	ref YP_754190.1| glycyl-tRNA synthetase subunit alpha [Syntrophomonas wolfei subsp. wolfei str. Goettingen G311]	5.61	1	2	2	2	3.28236e+06	2.37955e+07	1.9656e+07	68.99	5.61	2	2		0				0			303	35.1696	5.04639
Swol_1529 114567049	ref YP_754203.1| MinD family protein [Syntrophomonas wolfei subsp. wolfei str. Goettingen G311]	13.89	1	4	4	4	2.76978e+07	0	2.32542e+07		0				0			121.3	13.89	4	4	288	31.2969	6.12549
Swol_1536 114567056	ref YP_754210.1| hypothetical protein Swol_1536 [Syntrophomonas wolfei subsp. wolfei str. Goettingen G311]	9.43	1	2	2	2	0	2.01382e+07	0		0			62.55	9.43	2	2		0			244	27.0506	5.35107
Swol_1572 114567092	ref YP_754246.1| diadenosine tetraphosphate (Ap4A) hydrolase [Syntrophomonas wolfei subsp. wolfei str. Goettingen G311]	23.28	1	2	2	11	1.85284e+07	2.82935e+07	1.271e+07	164.2	23.28	2	5	133.31	23.28	2	3	121.54	23.28	2	3	116	12.9147	6.3667
Swol_1576 114567096	ref YP_754250.1| 50S ribosomal protein L11 methyltransferase-like protein [Syntrophomonas wolfei subsp. wolfei str. Goettingen G311]	17.26	1	4	4	8	4.69805e+07	2.15088e+07	2.42134e+07		0			130.65	12.38	3	4	202.368	12.7	3	4	307	34.3594	4.83057
Swol_1578 114567098	ref YP_754252.1| chaperone DnaK [Syntrophomonas wolfei subsp. wolfei str. Goettingen G311]	37.21	1	19	21	58	1.03744e+08	4.23375e+08	2.69653e+08	268.195	8.03	5	8	700.934	28.52	15	24	915.516	27.38	14	26	610	66.346	4.85596
Swol_1579 114567099	ref YP_754253.1| GrpE protein [Syntrophomonas wolfei subsp. wolfei str. Goettingen G311]	29.35	1	5	5	23	7.20221e+07	1.74632e+08	1.13815e+08	256.827	24.46	4	7	288.22	29.35	5	9	216.816	24.46	4	7	184	20.9268	4.84326
Swol_1581 114567100	ref YP_754254.1| heat-inducible transcription repressor HrcA [Syntrophomonas wolfei subsp. wolfei str. Goettingen G311]	12.61	1	4	4	8	1.38013e+07	3.55209e+07	9.5163e+06	118.1	12.61	4	4	130.85	12.61	4	4		0			341	38.8602	5.05908
Swol_1599 114567117	ref YP_754271.1| leucyl-tRNA synthetase [Syntrophomonas wolfei subsp. wolfei str. Goettingen G311]	5.83	1	5	5	11	3.66881e+07	3.02948e+07	3.31638e+07	114.455	3.76	3	3	125.44	3.4	3	4	105.927	3.76	3	4	824	94.6667	5.65576
Swol_1605 114567123	ref YP_754277.1| O-acetylserine (thiol)-lyase [Syntrophomonas wolfei subsp. wolfei str. Goettingen G311]	7.87	1	2	2	5	0	2.0637e+08	332003		0			234.658	7.87	2	5		0			343	37.7755	5.03369
Swol_1607 114567125	ref YP_754279.1| glutamate-5-semialdehyde dehydrogenase [Syntrophomonas wolfei subsp. wolfei str. Goettingen G311]	16.23	1	6	6	22	3.086e+07	4.81613e+07	3.55659e+07	257.075	9.79	4	6	287.457	16.23	6	9	262.833	16.23	6	7	419	45.0174	5.31299
Swol_1613 114567131	ref YP_754285.1| 50S ribosomal protein L21 [Syntrophomonas wolfei subsp. wolfei str. Goettingen G311]	19.23	1	2	2	2	0	6.06845e+07	0		0			57.08	19.23	2	2		0			104	11.7545	9.92041
Swol_1623 114567141	ref YP_754295.1| hypothetical protein Swol_1623 [Syntrophomonas wolfei subsp. wolfei str. Goettingen G311]	9.91	1	2	2	2	0	3.01691e+07	0					77.74	9.91	2	2		0			232	26.1794	5.23682
Swol_1626 114567143	ref YP_754297.1| NADH-dependent butanol dehydrogenase A [Syntrophomonas wolfei subsp. wolfei str. Goettingen G311]	9.9	1	3	3	3	4.68765e+07	4.82573e+07	33201057		0			87.85	9.9	3	3		0			394	43.2072	5.38916
Swol_1630 114567146	ref YP_754300.1| tungstate ABC transporter permease-like protein [Syntrophomonas wolfei subsp. wolfei str. Goettingen G311]	42.18	1	13	13	30	1.77338e+08	2.47101e+08	1.11616e+08	218.478	17.88	5	6	526.3	34.36	10	14	384.107	21.79	7	10	358	38.4691	9.26123
Swol_1641 114567157	ref YP_754311.1| rod shape-determining protein MreB [Syntrophomonas wolfei subsp. wolfei str. Goettingen G311]	11.18	1	3	3	8	3.18241e+07	74874688	3.36515e+07	105.974	7.35	2	3	124.59	8.53	2	3	65.49	8.53	2	2	340	36.4073	5.30029
Swol_1645 114567161	ref YP_754315.1| redox-sensing transcriptional repressor Rex [Syntrophomonas wolfei subsp. wolfei str. Goettingen G311]	15.24	1	3	3	4	2.05822e+07	1.64654e+07	2.83229e+07		0			78.8519	11.43	2	2	56.917	8.57	2	2	210	22.9765	5.75732
Swol_1649 114567165	ref YP_754319.1| valyl-tRNA synthetase [Syntrophomonas wolfei subsp. wolfei str. Goettingen G311]	2.27	1	2	2	2	5.78063e+06	1.03129e+07	4.81414e+06		0			89.59	2.27	2	2		0			883	102.53	5.38916
Swol_1653 114567168	ref YP_754322.1| endopeptidase La [Syntrophomonas wolfei subsp. wolfei str. Goettingen G311]	8.87	1	7	7	17	1.34484e+07	2.59125e+07	1.54463e+07	114.86	3.82	3	4	153.885	7.39	6	6	182.43	5.17	4	7	812	91.4035	6.354
Swol_1655 114567170	ref YP_754324.1| ATP-dependent protease ATP-binding subunit ClpX [Syntrophomonas wolfei subsp. wolfei str. Goettingen G311]	12.26	1	5	5	12	1.60965e+07	2.07776e+07	1.46813e+07	133.9	6.01	2	4	142.374	7.45	3	4	136.569	7.21	3	4	416	46.2664	5.08447
Swol_1656 114567171	ref YP_754325.1| ATP-dependent Clp protease proteolytic subunit [Syntrophomonas wolfei subsp. wolfei str. Goettingen G311]	17	1	3	3	10	8.19424e+07	5.57432e+07	7.86602e+07		0			141.74	17	3	6	106.7	13.5	2	4	200	22.1704	6.354
Swol_1657 114567172	ref YP_754326.1| trigger factor [Syntrophomonas wolfei subsp. wolfei str. Goettingen G311]	19.41	1	8	8	12	6.69802e+06	6.8947e+07	3.01807e+07	116.62	9.36	4	4	124.72	9.82	4	4	125.276	7.76	4	4	438	49.8651	4.51318
Swol_1682 114567197	ref YP_754351.1| hypothetical protein Swol_1682 [Syntrophomonas wolfei subsp. wolfei str. Goettingen G311]	10.61	1	2	2	3	9.41794e+06	1.62136e+08	5.41357e+07		0			102.03	10.61	2	3		0			179	18.5156	9.75928
Swol_1703 114567218	ref YP_754372.1| aldehyde ferredoxin oxidoreductase [Syntrophomonas wolfei subsp. wolfei str. Goettingen G311]	20.94	1	11	11	35	5.02263e+07	3.85119e+07	2.85341e+07	374.35	13.4	7	11	392.15	15.41	8	12	405.871	18.09	9	12	597	64.6367	5.56689
Swol_1704 114567219	ref YP_754373.1| 4Fe-4S ferredoxin, iron-sulfur binding [Syntrophomonas wolfei subsp. wolfei str. Goettingen G311]	10.06	1	2	2	2	0	56534390	3.43701e+07		0				0			60.55	10.06	2	2	159	16.9861	7.34229
Swol_1711 114567226	ref YP_754380.1| superoxide dismutase [Syntrophomonas wolfei subsp. wolfei str. Goettingen G311]	13.07	1	3	3	4	1.05721e+08	1.00676e+08	1.20401e+08		0			111.72	13.07	3	4		0			199	22.7444	5.84619
Swol_1734 114567249	ref YP_754403.1| hypothetical protein Swol_1734 [Syntrophomonas wolfei subsp. wolfei str. Goettingen G311]	10.28	1	2	2	2	0	5.66739e+06	86917.8		0				0			51.73	10.28	2	2	282	31.4352	5.97314
Swol_1735 114567250	ref YP_754404.1| acetyl-CoA hydrolase [Syntrophomonas wolfei subsp. wolfei str. Goettingen G311]	5.8	1	3	3	7	3.23649e+07	3.98204e+07	8.23026e+06		0			127.67	5.57	2	4	91.63	5.8	2	3	431	48.3914	6.37939
Swol_1762 114567277	ref YP_754431.1| hypothetical protein Swol_1762 [Syntrophomonas wolfei subsp. wolfei str. Goettingen G311]	12.65	1	3	3	5	61754786	83160177	4.5842e+07		0			92.5	6.32	2	3	70.86	9.49	2	2	253	28.8474	4.62744
Swol_1765 114567280	ref YP_754434.1| imidazoleglycerol phosphate synthase, cyclase subunit [Syntrophomonas wolfei subsp. wolfei str. Goettingen G311]	12.7	1	3	3	4	27994268	5.71206e+07	9.49e+06		0			70.83	7.14	2	2	58.0387	9.52	2	2	252	27.177	5.30029
Swol_1766 114567281	ref YP_754435.1| 1-(5-phosphoribosyl)-5-[(5-phosphoribosylamino)methylideneamino] imidazole-4-carboxamide isomerase [Syntrophomonas wolfei subsp. wolfei str. Goettingen G311]	20.08	1	4	4	6	9.6609e+06	5.44305e+07	0	96.155	11.07	2	3	107.98	14.75	3	3		0			244	25.6405	4.99561
Swol_1767 114567282	ref YP_754436.1| imidazoleglycerol-phosphate dehydratase [Syntrophomonas wolfei subsp. wolfei str. Goettingen G311]	16.75	1	3	3	4	0	4.1726e+07	3.69832e+07		0			61.68	10.66	2	2	53.58	10.15	2	2	197	22.0892	5.56689
Swol_1768 114567283	ref YP_754437.1| histidinol dehydrogenase [Syntrophomonas wolfei subsp. wolfei str. Goettingen G311]	11.11	1	4	4	7	4.55168e+06	2.93657e+07	5.93854e+06	71.9	5.56	2	2	153.32	8.1	3	3	65.9961	5.56	2	2	432	47.2309	4.85596
Swol_1774 114567289	ref YP_754443.1| phosphoribosylamine--glycine ligase [Syntrophomonas wolfei subsp. wolfei str. Goettingen G311]	7.71	1	3	3	5	4.53445e+06	4.66105e+07	3.47042e+07		0			73.57	4.44	2	3	65.1295	5.37	2	2	428	46.2987	5.14795
Swol_1775 114567290	ref YP_754444.1| phosphoribosylaminoimidazolecarboxamide formyltransferase [Syntrophomonas wolfei subsp. wolfei str. Goettingen G311]	14.23	1	7	7	21	2.74545e+07	1.01056e+08	5.98245e+07	168.22	5.53	2	3	347.07	14.03	6	10	328.283	11.66	6	8	506	55.0128	6.15088
Swol_1777 114567292	ref YP_754446.1| phosphoribosylformylglycinamidine cyclo-ligase [Syntrophomonas wolfei subsp. wolfei str. Goettingen G311]	6.38	1	2	2	2	0	3.36281e+06	5.40344e+06		0				0			63.7245	6.38	2	2	345	37.0826	5.59229
Swol_1784 114567299	ref YP_754453.1| GMP synthase [Syntrophomonas wolfei subsp. wolfei str. Goettingen G311]	11.57	1	5	5	10	1.51112e+07	1.24171e+07	1.13988e+07	113.52	4.51	2	3	135.7	5.29	2	3	128.73	7.25	3	4	510	56.6855	5.2876
Swol_1785 114567300	ref YP_754454.1| hypoxanthine phosphoribosyltransferase [Syntrophomonas wolfei subsp. wolfei str. Goettingen G311]	8.94	1	2	2	3	5.94897e+07	5.84021e+07	2.60975e+07		0				0			83.58	8.94	2	3	179	20.4637	5.73193
Swol_1787 114567302	ref YP_754456.1| glutamate--ammonia ligase [Syntrophomonas wolfei subsp. wolfei str. Goettingen G311]	3.77	1	2	2	11	1.99351e+07	2.64294e+07	1.48113e+07	96.98	3.77	2	3	148.77	3.77	2	4	141.79	3.77	2	4	477	53.8409	5.60498
Swol_1798 114567313	ref YP_754467.1| hypothetical protein Swol_1798 [Syntrophomonas wolfei subsp. wolfei str. Goettingen G311]	26.61	1	5	5	5	1.79598e+07	4.91593e+07	773702		0			158.05	26.61	5	5		0			218	23.6931	7.97217
Swol_1807 114567322	ref YP_754476.1| hypothetical protein Swol_1807 [Syntrophomonas wolfei subsp. wolfei str. Goettingen G311]	14.51	1	5	5	9	2.49552e+07	3.44509e+07	1.76429e+07	105.784	4.63	2	3	113.47	6.48	2	2	158.517	12.35	4	4	324	36.5516	5.65576
Swol_1821 114567336	ref YP_754490.1| molybdate-binding protein [Syntrophomonas wolfei subsp. wolfei str. Goettingen G311]	7.14	1	2	2	2	0	4.14556e+07	0		0			91.23	7.14	2	2					294	33.7593	6.75635
Swol_1835 114567350	ref YP_754504.1| aldehyde ferredoxin oxidoreductase [Syntrophomonas wolfei subsp. wolfei str. Goettingen G311]	3.18	1	2	2	2	0	1.15369e+07	0		0			59.4408	3.18	2	2		0			629	69.1698	6.17627
Swol_1839 114567354	ref YP_754508.1| beta-lactamase [Syntrophomonas wolfei subsp. wolfei str. Goettingen G311]	6.31	1	4	4	7	0	6.21337e+07	109532601		0			195.29	6.31	4	5	84.18	3.67	2	2	681	74.2725	5.64307
Swol_1840 114567355	ref YP_754509.1| methyl-accepting chemotaxis sensory transducer [Syntrophomonas wolfei subsp. wolfei str. Goettingen G311]	20.48	1	7	7	17	3.16729e+07	4.51699e+07	2.12105e+07	171.51	11.33	4	5	245.492	17.83	6	8	171.53	12.77	4	4	415	45.4273	5.65576
Swol_1841 114567356	ref YP_754510.1| butyryl-CoA dehydrogenase [Syntrophomonas wolfei subsp. wolfei str. Goettingen G311]	31.13	1	11	11	27	1.30177e+08	1.68847e+08	2.69465e+08	238.684	15.3	5	7	403.092	24.54	8	11	323.973	17.94	6	9	379	41.8591	6.29053
Swol_1849 114567364	ref YP_754518.1| acyl carrier protein [Syntrophomonas wolfei subsp. wolfei str. Goettingen G311]	42.86	1	3	3	8	1.19423e+08	0	1.37e+08	114.93	27.27	2	3		0			203.29	42.86	3	5	77	8.97567	4.25928
Swol_1852 114567367	ref YP_754521.1| 2-nitropropane dioxygenase-like protein [Syntrophomonas wolfei subsp. wolfei str. Goettingen G311]	6.94	1	2	2	3	0	2.11763e+07	8.46422e+06					74.94	6.94	2	3		0			317	33.1834	5.73193
Swol_1855 114567370	ref YP_754524.1| hypothetical protein Swol_1855 [Syntrophomonas wolfei subsp. wolfei str. Goettingen G311]	51.47	1	30	30	194	2.52907e+09	4.42517e+09	4.70759e+09	2036.22	31.5	17	45	3259.7	51.47	29	83	3030.2	40.84	22	66	546	57.9492	4.90674
Swol_1856 114567371	ref YP_754525.1| groes [Syntrophomonas wolfei subsp. wolfei str. Goettingen G311]	79.17	1	8	8	53	1.02212e+09	2.53103e+09	1.40418e+09	325.811	61.46	6	9	872.359	71.88	7	29	660.443	68.75	6	15	96	10.4305	5.24951
Swol_1863 114567378	ref YP_754532.1| stomatin like protein [Syntrophomonas wolfei subsp. wolfei str. Goettingen G311]	6.41	1	2	2	3	2.46028e+06	19662276	1.44351e+07		0			101.221	6.41	2	3		0			312	34.4767	5.22412
Swol_1883 114567398	ref YP_754552.1| CBS domain-containing protein [Syntrophomonas wolfei subsp. wolfei str. Goettingen G311]	10.39	1	2	2	5	1.51475e+07	1.40386e+07	1.97948e+08		0			48.54	10.39	2	2	88.86	10.39	2	3	154	17.3664	7.25439
Swol_1884 114567399	ref YP_754553.1| hypothetical protein Swol_1884 [Syntrophomonas wolfei subsp. wolfei str. Goettingen G311]	5.03	1	2	2	6	0	3.72039e+07	22635761					139.06	5.03	2	3	99.22	5.03	2	3	517	54.3185	5.50342
Swol_1886 114567401	ref YP_754555.1| chemotaxis protein CheW [Syntrophomonas wolfei subsp. wolfei str. Goettingen G311]	30.19	1	4	4	12	7.64525e+06	1.00631e+08	8.87328e+06	100.777	20.75	3	4	155.95	22.64	3	5	68.71	13.21	2	3	159	17.4353	4.50049
Swol_1887 114567402	ref YP_754556.1| SirA-like protein [Syntrophomonas wolfei subsp. wolfei str. Goettingen G311]	25.13	1	4	4	8	1.51761e+07	2.57499e+07	1.21266e+07	86.06	12.82	2	2	76.41	11.79	2	2	143.268	13.33	2	4	195	21.311	4.75439
Swol_1891 114567406	ref YP_754560.1| cation ABC transporter periplasmc-binding protein [Syntrophomonas wolfei subsp. wolfei str. Goettingen G311]	14.58	1	3	3	4	3.32114e+07	3.21954e+07	1.74537e+07		0				0			168.32	14.58	3	4	288	32.2299	5.43994
Swol_1902 114567416	ref YP_754570.1| FAD-dependent pyridine nucleotide-disulfide oxidoreductase [Syntrophomonas wolfei subsp. wolfei str. Goettingen G311]	8.11	1	3	3	8	3.54324e+07	53639270	3.15279e+07	254.628	8.11	3	6		0			80.71	5.18	2	2	444	47.9377	6.21436
Swol_1906 114567420	ref YP_754574.1| hypothetical protein Swol_1906 [Syntrophomonas wolfei subsp. wolfei str. Goettingen G311]	32.76	1	3	3	7	5.52509e+07	4.052e+07	5.80589e+07	141.742	18.97	2	4	130.4	24.14	2	3		0			116	12.1353	5.47803
Swol_1920 114567434	ref YP_754588.1| oligoendopeptidase F [Syntrophomonas wolfei subsp. wolfei str. Goettingen G311]	6.83	1	3	3	4	1.34627e+07	3.47576e+07	0		0			186.43	6.83	3	4		0			600	69.332	5.33838
Swol_1921 114567435	ref YP_754589.1| cell envelope-related transcriptional attenuator [Syntrophomonas wolfei subsp. wolfei str. Goettingen G311]	6.16	1	2	2	2	1.26408e+06	0	0	72.24	6.16	2	2						0			406	44.1256	4.95752
Swol_1924 114567438	ref YP_754592.1| hypothetical protein Swol_1924 [Syntrophomonas wolfei subsp. wolfei str. Goettingen G311]	10.96	1	6	6	23	1.68673e+07	3.59939e+07	1.69202e+07	113.396	4.41	3	3	392.203	10.96	6	10	453.636	7.91	4	10	657	74.0828	7.41553
Swol_1930 114567444	ref YP_754598.1| hypothetical protein Swol_1930 [Syntrophomonas wolfei subsp. wolfei str. Goettingen G311]	15.46	1	2	2	2	0	0	6.82648e+06		0				0			89.63	15.46	2	2	207	24.6842	4.53857
Swol_1963 114567477	ref YP_754631.1| hypothetical protein Swol_1963 [Syntrophomonas wolfei subsp. wolfei str. Goettingen G311]	7.72	1	4	4	9	4.49322e+06	1.54158e+07	1.31351e+07		0			141.716	6.18	3	4	180.86	6.37	3	5	518	56.3086	5.65576
Swol_1965 114567479	ref YP_754633.1| hypothetical protein Swol_1965 [Syntrophomonas wolfei subsp. wolfei str. Goettingen G311]	8.96	1	2	2	2	0	9.25489e+06	0					60.01	8.96	2	2		0			212	23.3767	5.46533
Swol_1980 114567492	ref YP_754646.1| glycine dehydrogenase subunit 2 [Syntrophomonas wolfei subsp. wolfei str. Goettingen G311]	5.56	1	2	2	2	13521770	6.27671e+07	24639826		0			80.95	5.56	2	2		0			486	53.5221	5.73193
Swol_1981 114567493	ref YP_754647.1| glycine dehydrogenase subunit 1 [Syntrophomonas wolfei subsp. wolfei str. Goettingen G311]	6.39	1	3	3	6	1.99701e+07	0	1.46144e+07	95.58	6.39	3	3		0			81.9816	4.34	2	3	438	48.3705	5.21143
Swol_1983 114567495	ref YP_754649.1| aminomethyltransferase [Syntrophomonas wolfei subsp. wolfei str. Goettingen G311]	17.21	1	5	5	12	5.09428e+07	5.94435e+07	3.50558e+07	78.8	7.1	2	2	133.253	12.3	4	5	179.234	14.48	4	5	366	41.0491	5.26221
Swol_2030 114567541	ref YP_754695.1| 3-hydroxybutyryl-CoA dehydrogenase [Syntrophomonas wolfei subsp. wolfei str. Goettingen G311]	22.54	1	4	7	35	9.44907e+08	3.18855e+09	4474794511	401.634	14.08	5	13	381.74	20.07	6	9	469.18	19.01	6	13	284	29.9788	7.13721
Swol_2031 114567542	ref YP_754696.1| 3-hydroxybutyryl-CoA dehydratase [Syntrophomonas wolfei subsp. wolfei str. Goettingen G311]	38.46	1	9	9	48	8.69978e+08	1.93017e+09	1.37002e+09	282.726	20.77	5	8	911.83	37.69	8	21	776.485	28.08	7	19	260	28.2844	5.2876
Swol_2051 114567562	ref YP_754716.1| acetyl-CoA C-acetyltransferase [Syntrophomonas wolfei subsp. wolfei str. Goettingen G311]	61.36	2	24	24	140	7.06112e+09	5.36373e+09	4.82684e+09	1517.18	56.06	17	39	1897.16	59.09	22	49	1954.9	52.53	19	52	396	41.1393	6.1001
Swol_2052 114567563	ref YP_754717.1| hypothetical protein Swol_2052 [Syntrophomonas wolfei subsp. wolfei str. Goettingen G311]	43.77	1	21	21	169	1.56127e+09	2868012722	2.00179e+09	1331	18.2	9	54	2103.38	41.31	20	87	787.441	25.9	11	28	610	67.8859	5.22412
Swol_2053 114567564	ref YP_754718.1| transcriptional regulator [Syntrophomonas wolfei subsp. wolfei str. Goettingen G311]	11.64	1	8	8	16	1.46156e+07	3.86887e+07	5510790	256.161	7.33	5	7	191.15	8.76	6	6	108.039	4.17	3	3	696	78.4457	5.41455
Swol_2054 114567565	ref YP_754719.1| flavoprotein [Syntrophomonas wolfei subsp. wolfei str. Goettingen G311]	7.47	1	6	6	16	3.68842e+07	2.8372e+07	2.00728e+07	238.14	6.67	5	8	166.01	7.47	6	6	64.39	2.83	2	2	884	98.3371	5.021
Swol_2062 114567573	ref YP_754727.1| anti-sigma F factor antagonist (stage II sporulation protein AA) [Syntrophomonas wolfei subsp. wolfei str. Goettingen G311]	22.22	1	2	2	4	4.08361e+07	44530933	3.32299e+07		0			157.73	22.22	2	4		0			99	11.086	4.88135
Swol_2088 114567597	ref YP_754751.1| hypothetical protein Swol_2088 [Syntrophomonas wolfei subsp. wolfei str. Goettingen G311]	34.78	1	3	3	7	0	3.16537e+08	50424327		0			118.5	34.78	3	5	63.76	21.74	2	2	69	7.73312	9.37842
Swol_2093 114567602	ref YP_754756.1| aspartate aminotransferase [Syntrophomonas wolfei subsp. wolfei str. Goettingen G311]	19.59	1	6	6	10	3.87296e+07	3.87442e+07	9.91212e+06	140.2	8.4	3	4	231.254	13.99	4	6		0			393	43.6965	5.38916
Swol_2099 114567608	ref YP_754762.1| glutamine--fructose-6-phosphate transaminase [Syntrophomonas wolfei subsp. wolfei str. Goettingen G311]	17.71	1	5	5	10	0	1.0653e+08	4.19911e+07		0			240.1	14.44	4	6	149.16	11.72	3	4	367	40.7534	5.57959
Swol_2100 114567609	ref YP_754763.1| hypothetical protein Swol_2100 [Syntrophomonas wolfei subsp. wolfei str. Goettingen G311]	4.44	1	2	2	2	4.42316e+07	56363182	9.30518e+06		0			61.05	4.44	2	2		0			450	48.7571	5.05908
Swol_2113 114567622	ref YP_754776.1| branched-chain amino acid ABC transporter periplasmic amino acid-binding protein [Syntrophomonas wolfei subsp. wolfei str. Goettingen G311]	31.58	1	9	9	35	8.83822e+07	1.50418e+08	4.02101e+07	240.56	12.28	4	6	591.7	29.32	8	17	433.446	22.56	6	12	399	43.3253	5.49072
Swol_2117 114567626	ref YP_754780.1| hypothetical protein Swol_2117 [Syntrophomonas wolfei subsp. wolfei str. Goettingen G311]	20.79	1	2	2	3	3.08595e+07	2.3155e+07	3.2462e+07	121.89	20.79	2	3		0				0			101	11.2805	8.04541
Swol_2121 114567630	ref YP_754784.1| electron transfer flavoprotein subunit alpha [Syntrophomonas wolfei subsp. wolfei str. Goettingen G311]	9.32	1	3	3	4	89655179	3569315	2.98137e+07		0			59.2	6.75	2	2	84.56	6.43	2	2	311	32.7422	5.43994
Swol_2122 114567631	ref YP_754785.1| hypothetical protein Swol_2122 [Syntrophomonas wolfei subsp. wolfei str. Goettingen G311]	17.93	1	4	4	7	4.11304e+07	5.22615e+07	3.59264e+07		0			206.06	17.93	4	5	108.604	10.36	2	2	251	26.6823	4.66553
Swol_2123 114567632	ref YP_754786.1| hypothetical protein Swol_2123 [Syntrophomonas wolfei subsp. wolfei str. Goettingen G311]	14.89	1	2	2	7	4.21785e+07	4.58572e+07	1.55544e+07	90.38	14.89	2	3	105.48	14.89	2	4		0			94	10.1691	6.04932
Swol_2126 114567634	ref YP_754788.1| acyl-CoA dehydrogenase, short-chain specific [Syntrophomonas wolfei subsp. wolfei str. Goettingen G311]	29.92	1	10	10	29	1.90362e+08	2.14001e+08	1.25171e+08	215.01	10.24	4	6	377.76	24.67	9	13	345.9	20.47	7	10	381	41.1291	5.64307
Swol_2128 114567636	ref YP_754790.1| hypothetical protein Swol_2128 [Syntrophomonas wolfei subsp. wolfei str. Goettingen G311]	7.81	1	3	3	9	9.04963e+06	1.02863e+08	2.88027e+07	96.16	7.81	3	3	115.27	4.91	2	3	108.92	4.91	2	3	448	49.28	6.11279
Swol_2130 114567638	ref YP_754792.1| response regulator receiver protein [Syntrophomonas wolfei subsp. wolfei str. Goettingen G311]	7.19	1	2	2	3	1.01723e+07	4.73516e+07	0		0			132.81	7.19	2	3		0			334	37.8196	5.19873
Swol_2132 114567640	ref YP_754794.1| bacteriophytochrome-like protein [Syntrophomonas wolfei subsp. wolfei str. Goettingen G311]	6.05	1	4	4	5	1.30504e+07	1.00618e+07	7.1364e+06		0			77.46	3.85	3	3	59.71	3.16	2	2	727	83.0586	5.09717
Swol_2134 114567642	ref YP_754796.1| ATPase [Syntrophomonas wolfei subsp. wolfei str. Goettingen G311]	16.84	1	4	4	6	0	2.40537e+07	1.71584e+07					125.53	11.68	3	4	59.5916	7.56	2	2	291	32.9305	6.58057
Swol_2142 114567650	ref YP_754804.1| 3-isopropylmalate dehydratase large subunit [Syntrophomonas wolfei subsp. wolfei str. Goettingen G311]	4.77	1	2	2	3	23942414	0	2.6294e+07		0				0			98.8782	4.77	2	3	419	45.8253	5.70654
Swol_2144 114567652	ref YP_754806.1| ketol-acid reductoisomerase [Syntrophomonas wolfei subsp. wolfei str. Goettingen G311]	32.64	1	8	8	33	5.81969e+07	1.71003e+08	1.1979e+08	310.62	16.91	5	9	528.047	26.41	6	13	547.442	18.99	5	11	337	37.0194	5.0083
Swol_2145 114567653	ref YP_754807.1| acetolactate synthase small subunit [Syntrophomonas wolfei subsp. wolfei str. Goettingen G311]	36.88	1	5	5	17	2.46882e+07	5.12538e+07	2.86537e+07	136.31	11.88	2	3	343.882	31.25	4	8	248.277	24.38	3	6	160	17.9329	9.5249
Swol_2146 114567654	ref YP_754808.1| acetolactate synthase large subunit [Syntrophomonas wolfei subsp. wolfei str. Goettingen G311]	17.44	1	8	8	23	3.08599e+07	5.90791e+07	3.96678e+07	141.9	6.76	4	5	367.159	15.12	7	9	326.233	15.84	7	9	562	61.8545	5.64307
Swol_2147 114567655	ref YP_754809.1| dihydroxy-acid dehydratase [Syntrophomonas wolfei subsp. wolfei str. Goettingen G311]	13.02	1	6	6	13	1.08845e+07	3.09363e+07	2.8717e+07	155.57	3.8	2	4	180.56	11.39	5	6	114.46	5.79	3	3	553	59.1952	5.98584
Swol_2148 114567656	ref YP_754810.1| branched-chain amino acid aminotransferase [Syntrophomonas wolfei subsp. wolfei str. Goettingen G311]	41.1	1	12	13	34	1.85222e+08	4.57703e+08	2.35652e+08	364.036	23.63	7	11	437.11	33.9	10	15	246.066	18.84	6	8	292	32.5559	5.36377
Swol_2150 114567658	ref YP_754812.1| metal dependent phosphohydrolase [Syntrophomonas wolfei subsp. wolfei str. Goettingen G311]	7.14	1	3	3	3	1.202e+07	1.94141e+07	5.31795e+06		0			74.21	7.14	3	3		0			364	41.1408	6.66846
Swol_2151 114567659	ref YP_754813.1| methyl-accepting chemotaxis sensory transducer [Syntrophomonas wolfei subsp. wolfei str. Goettingen G311]	8.23	1	3	4	9	4.36392e+07	5.81282e+07	4.73799e+07	119.528	5.03	3	3		0			166.574	6.86	3	5	656	71.0705	4.61475
Swol_2152 114567660	ref YP_754814.1| methyl-accepting chemotaxis sensory transducer [Syntrophomonas wolfei subsp. wolfei str. Goettingen G311]	5.5	1	2	3	6	4.03365e+07	57704753	47230124	97.13	5.5	3	3		0				0			655	70.7293	4.69092
Swol_2154 114567662	ref YP_754816.1| phosphomannomutase [Syntrophomonas wolfei subsp. wolfei str. Goettingen G311]	14.7	1	5	5	14	2.36426e+07	1.46913e+07	1.29363e+07	218.28	11.36	4	6	103.914	6.46	2	2	272.29	12.25	4	6	449	50.0174	5.23682
Swol_2161 114567669	ref YP_754823.1| hypothetical protein Swol_2161 [Syntrophomonas wolfei subsp. wolfei str. Goettingen G311]	26.09	1	4	4	8	0	8.21549e+07	6.00015e+07		0			121.306	26.09	4	4	114.195	26.09	4	4	161	19.2138	5.37646
Swol_2162 114567670	ref YP_754824.1| methyl-accepting chemotaxis sensory transducer [Syntrophomonas wolfei subsp. wolfei str. Goettingen G311]	14.74	1	7	8	27	5.94997e+07	6.55415e+07	5.03077e+07	262.79	8.72	5	6	473.257	12.63	7	13	322.241	10.23	6	8	665	70.8132	4.77979
Swol_2164 114567672	ref YP_754826.1| nitroreductase [Syntrophomonas wolfei subsp. wolfei str. Goettingen G311]	26.32	1	4	4	8	0	1.33099e+07	9.85433e+06		0			200.26	26.32	4	6	74.33	11.58	2	2	190	21.4679	6.0874
Swol_2167 114567675	ref YP_754829.1| hypothetical protein Swol_2167 [Syntrophomonas wolfei subsp. wolfei str. Goettingen G311]	9.57	1	2	2	3	0	2.00968e+07	0		0			103.75	9.57	2	3		0			282	31.7693	8.104
Swol_2168 114567676	ref YP_754830.1| iron-binding protein, hemerythrin [Syntrophomonas wolfei subsp. wolfei str. Goettingen G311]	12.31	1	2	2	10	3.45265e+07	5.48266e+07	3.52291e+07	77.79	12.31	2	3	132.74	12.31	2	4	117.51	12.31	2	3	130	15.5899	5.14795
Swol_2170 114567678	ref YP_754832.1| glutamate dehydrogenase [Syntrophomonas wolfei subsp. wolfei str. Goettingen G311]	24.71	1	8	8	21	1.76141e+08	1.45578e+08	1.22437e+08	109.295	5.83	2	2	373.661	17.48	6	10	358.684	22.14	7	9	429	47.4008	6.21436
Swol_2173 114567681	ref YP_754835.1| hypothetical protein Swol_2173 [Syntrophomonas wolfei subsp. wolfei str. Goettingen G311]	10.98	1	4	4	14	7.95476e+07	6.95864e+07	6.26063e+07	157.16	8.7	3	4	153.05	8.7	3	6	169.078	8.47	3	4	437	48.2048	5.71924
Swol_2175 114567683	ref YP_754837.1| phosphoribosylformylglycinamidine synthase [Syntrophomonas wolfei subsp. wolfei str. Goettingen G311]	20.98	1	6	6	25	3.47732e+07	9.8956e+07	3.0434e+07	270.637	8.45	3	6	455.845	17.98	5	11	299.46	16.08	5	8	367	39.0567	4.98291
Swol_2181 114567689	ref YP_754843.1| peroxiredoxin-like protein [Syntrophomonas wolfei subsp. wolfei str. Goettingen G311]	33.33	1	2	2	2	7.02254e+07	0	7.2794e+06		0				0			66.13	33.33	2	2	81	9.00359	8.44092
Swol_2182 114567690	ref YP_754844.1| alkyl hydroperoxide reductase [Syntrophomonas wolfei subsp. wolfei str. Goettingen G311]	24.39	1	2	2	2	1.42795e+07	16626693	0		0			83.2	24.39	2	2		0			123	13.7999	4.97021
Swol_2183 114567691	ref YP_754845.1| hypothetical protein Swol_2183 [Syntrophomonas wolfei subsp. wolfei str. Goettingen G311]	22.63	1	11	11	22	1.03564e+08	1.92847e+08	3.22806e+07	244.757	7.89	4	6	445.345	19.47	9	13	99.92	5.61	3	3	570	62.2179	6.82959
Swol_2188 114567696	ref YP_754850.1| hypothetical protein Swol_2188 [Syntrophomonas wolfei subsp. wolfei str. Goettingen G311]	8.43	1	8	8	25	6.82636e+07	4.3424e+07	2.32075e+07	431.489	7.71	7	13	249.36	4.99	5	8	170.05	4.17	4	4	1103	119.813	4.99561
Swol_2232 114567740	ref YP_754894.1| hypothetical protein Swol_2232 [Syntrophomonas wolfei subsp. wolfei str. Goettingen G311]	15.65	1	3	3	6	55642348	3.51842e+07	2.44593e+07		0			69.25	15.65	3	3	64.23	10.2	2	3	147	17.0419	7.34229
Swol_2234 114567742	ref YP_754896.1| 2-ketoacid ferredoxin oxidoreductase subunit beta [Syntrophomonas wolfei subsp. wolfei str. Goettingen G311]	11.22	1	3	3	4	4.32394e+07	1.01301e+08	4.25784e+07	60.45	7.69	2	2	72.28	8.01	2	2		0			312	33.785	8.39697
Swol_2235 114567743	ref YP_754897.1| 2-oxoisovalerate:ferredoxin oxidoreductase subunit alpha [Syntrophomonas wolfei subsp. wolfei str. Goettingen G311]	5.05	1	2	2	2	3.18403e+07	2.383e+07	0	58.22	5.05	2	2		0				0			376	41.3347	5.31299
Swol_2241 114567749	ref YP_754903.1| hypothetical protein Swol_2241 [Syntrophomonas wolfei subsp. wolfei str. Goettingen G311]	17.14	1	2	2	2	1.72208e+07	2.58491e+07	0		0			72.23	17.14	2	2		0			105	11.304	8.45557
Swol_2243 114567751	ref YP_754905.1| multidrug ABC transporter ATPase-like protein [Syntrophomonas wolfei subsp. wolfei str. Goettingen G311]	6.48	1	2	2	2	2.28242e+06	2.08457e+06	7.30189e+06		0				0			103.359	6.48	2	2	293	33.0282	6.65381
Swol_2248 114567756	ref YP_754910.1| hypothetical protein Swol_2248 [Syntrophomonas wolfei subsp. wolfei str. Goettingen G311]	8.43	1	3	3	5	0	1.47287e+07	4.89557e+06		0			187.573	8.43	3	5		0			356	40.6254	8.99756
Swol_2273 114567781	ref YP_754935.1| anaerobic ribonucleoside triphosphate reductase [Syntrophomonas wolfei subsp. wolfei str. Goettingen G311]	4.18	1	3	3	3	3.64242e+07	0	1.27382e+07		0				0			80.327	4.18	3	3	718	82.0908	5.63037
Swol_2288 114567796	ref YP_754950.1| acetylornithine and succinylornithine aminotransferases [Syntrophomonas wolfei subsp. wolfei str. Goettingen G311]	10.1	1	4	4	9	1.45797e+07	1.26264e+07	6.7523e+06	112.44	3.54	2	4	99.45	8.33	3	3	68.9	5.81	2	2	396	43.094	5.36377
Swol_2294 114567802	ref YP_754956.1| hypothetical protein Swol_2294 [Syntrophomonas wolfei subsp. wolfei str. Goettingen G311]	6.05	1	3	3	5	6.03224e+06	50046831	8.10458e+06	59.9707	4.1	2	2		0			80.6716	6.05	3	3	463	50.6514	5.51611
Swol_2297 114567805	ref YP_754959.1| 30S ribosomal protein S9 [Syntrophomonas wolfei subsp. wolfei str. Goettingen G311]	33.85	1	3	3	7	120891195	8.58107e+07	5.3271e+07		0			129.129	33.85	3	4	102.86	19.23	2	3	130	14.613	11.4438
Swol_2303 114567811	ref YP_754965.1| 50S ribosomal protein L17 [Syntrophomonas wolfei subsp. wolfei str. Goettingen G311]	29.2	1	4	4	13	2.41718e+07	4.67943e+07	3.77398e+07	142.81	9.73	2	5	124.11	26.55	3	4	126.489	26.55	3	4	113	12.9959	10.0962
Swol_2304 114567812	ref YP_754966.1| DNA-directed RNA polymerase [Syntrophomonas wolfei subsp. wolfei str. Goettingen G311]	17.72	1	5	5	14	4.27043e+07	3.6016e+07	6.23449e+07	146.08	10.44	3	4	150.27	9.18	3	5	207.581	14.24	4	5	316	35.5596	4.86865
Swol_2305 114567813	ref YP_754967.1| 30S ribosomal protein S4 [Syntrophomonas wolfei subsp. wolfei str. Goettingen G311]	26.79	1	5	5	10	8.51708e+07	7.53037e+07	3.19699e+07	167.851	19.62	4	4	84.92	16.75	3	3	89.73	10.53	2	3	209	24.4597	9.89111
Swol_2306 114567814	ref YP_754968.1| 30S ribosomal protein S11 [Syntrophomonas wolfei subsp. wolfei str. Goettingen G311]	31.54	1	3	3	6	7.03754e+07	5.00906e+07	7.52114e+07		0			164.74	21.54	2	3	162.038	20	2	3	130	14.1175	10.77
Swol_2307 114567815	ref YP_754969.1| 30S ribosomal protein S13 [Syntrophomonas wolfei subsp. wolfei str. Goettingen G311]	26.23	1	4	4	15	1.0806e+08	1.07849e+08	9.56041e+07	150.154	17.21	3	4	192.726	16.39	2	5	171.13	15.57	2	6	122	13.9496	10.5063
Swol_2312 114567820	ref YP_754974.1| adenylate kinase [Syntrophomonas wolfei subsp. wolfei str. Goettingen G311]	28.84	1	4	4	7	3.0358e+07	8.58395e+07	1.53763e+07	114.14	13.49	2	2	178.13	14.88	2	2	151.44	21.86	3	3	215	23.73	5.09717
Swol_2313 114567821	ref YP_754975.1| preprotein translocase subunit SecY [Syntrophomonas wolfei subsp. wolfei str. Goettingen G311]	6.89	1	3	3	7	3.59013e+07	25305805	1.34941e+07		0			131.93	6.89	3	4	95.05	5.23	2	3	421	45.6859	9.71533
Swol_2317 114567825	ref YP_754979.1| 50S ribosomal protein L18 [Syntrophomonas wolfei subsp. wolfei str. Goettingen G311]	33.06	1	3	3	9	1.67124e+07	0	8.32985e+06		0			118.502	25.62	2	3	209.501	33.06	3	6	121	13.3433	9.94971
Swol_2318 114567826	ref YP_754980.1| 50S ribosomal protein L6 [Syntrophomonas wolfei subsp. wolfei str. Goettingen G311]	12.85	1	2	2	2	0	2.65067e+07	0					70.38	12.85	2	2					179	19.3177	9.94971
Swol_2319 114567827	ref YP_754981.1| 30S ribosomal protein S8 [Syntrophomonas wolfei subsp. wolfei str. Goettingen G311]	19.7	1	2	2	6	1.04025e+08	152208248	5.74904e+07		0			125.58	19.7	2	4	69.13	19.7	2	2	132	14.822	9.64209
Swol_2321 114567829	ref YP_754983.1| 50S ribosomal protein L5 [Syntrophomonas wolfei subsp. wolfei str. Goettingen G311]	14.04	1	2	2	4	0	4.35213e+07	3.7541e+07		0			97.78	14.04	2	2	65.5	14.04	2	2	178	20.1587	9.39307
Swol_2325 114567833	ref YP_754987.1| 50S ribosomal protein L29 [Syntrophomonas wolfei subsp. wolfei str. Goettingen G311]	52.86	1	4	4	9	3.2723e+07	2.89457e+07	2.36422e+07	104.86	34.29	2	3	82.94	18.57	2	3	92.44	34.29	2	3	70	8.20455	9.99365
Swol_2327 114567835	ref YP_754989.1| 30S ribosomal protein S3 [Syntrophomonas wolfei subsp. wolfei str. Goettingen G311]	29.96	1	6	6	9	22343325	3.47092e+07	4.61401e+06		0			168.9	23.35	4	5	139.28	13.66	3	4	227	25.8759	9.979
Swol_2330 114567838	ref YP_754992.1| 50S ribosomal protein L2 [Syntrophomonas wolfei subsp. wolfei str. Goettingen G311]	14.91	1	3	3	3	9.42332e+07	6.53758e+07	5.07564e+07		0				0			112.49	14.91	3	3	275	30.3484	11.0044
Swol_2331 114567839	ref YP_754993.1| 50S ribosomal protein L23 [Syntrophomonas wolfei subsp. wolfei str. Goettingen G311]	38.95	1	4	4	7	1.27225e+07	4.84308e+07	30672464	82.7907	17.89	2	2	118.07	38.95	4	5		0			95	11.013	10.2427
Swol_2332 114567840	ref YP_754994.1| 50S ribosomal protein L4/L1e [Syntrophomonas wolfei subsp. wolfei str. Goettingen G311]	11.11	1	2	2	2	4.71028e+06	2.69589e+07	1.35028e+07		0				0			57.18	11.11	2	2	207	22.8804	10.4038
Swol_2333 114567841	ref YP_754995.1| 50S ribosomal protein L3 [Syntrophomonas wolfei subsp. wolfei str. Goettingen G311]	8.96	1	2	2	3	3.29849e+07	22539203	34087136		0				0			90.35	8.96	2	3	212	23.2517	10.1108
Swol_2334 114567842	ref YP_754996.1| 30S ribosomal protein S10 [Syntrophomonas wolfei subsp. wolfei str. Goettingen G311]	16.5	1	2	2	3	0	2.49912e+08	4.31708e+07		0			107.378	16.5	2	3		0			103	11.7293	9.62744
Swol_2335 114567843	ref YP_754997.1| elongation factor Tu [Syntrophomonas wolfei subsp. wolfei str. Goettingen G311]	25.5	2	8	8	21	1.79321e+08	4.08356e+08	1.28195e+08	89.16	7.5	2	3	432.34	25.5	8	11	278.46	16.75	5	7	400	44.1513	5.30029
Swol_2337 114567845	ref YP_754999.1| 30S ribosomal protein S7 [Syntrophomonas wolfei subsp. wolfei str. Goettingen G311]	38.46	1	5	5	8	9.63025e+07	4.67968e+07	8.99437e+07	109.18	25	3	3	97.93	21.79	3	3	73.82	14.1	2	2	156	17.8555	10.0669
Swol_2340 114567848	ref YP_755002.1| DNA-directed RNA polymerase subunit beta' [Syntrophomonas wolfei subsp. wolfei str. Goettingen G311]	9.65	1	10	10	24	3.58005e+07	4.49115e+07	1.80389e+07	245.099	4.23	5	8	329.228	7.62	8	10	204.048	3.47	4	6	1181	132.097	6.17627
Swol_2341 114567849	ref YP_755003.1| DNA-directed RNA polymerase [Syntrophomonas wolfei subsp. wolfei str. Goettingen G311]	9.58	1	10	10	24	3.74905e+07	3.37643e+07	2.91481e+07	147.64	4.07	4	5	237.214	6.87	7	10	273.225	5.87	6	9	1107	124.115	5.33838
Swol_2342 114567850	ref YP_755004.1| hypothetical protein Swol_2342 [Syntrophomonas wolfei subsp. wolfei str. Goettingen G311]	21	1	4	4	9	7.73495e+06	2.96298e+07	1.7647e+07	84.92	10.96	2	3	183.14	14.16	2	3	104.45	17.81	3	3	219	25.1039	4.89404
Swol_2343 114567851	ref YP_755005.1| 50S ribosomal protein L7/L12 [Syntrophomonas wolfei subsp. wolfei str. Goettingen G311]	42.4	1	6	6	19	4.08579e+08	6.11342e+08	3.07763e+08	187.868	24	4	5	271.28	40.8	5	7	281.954	32	4	7	125	13.2991	4.62744
Swol_2344 114567852	ref YP_755006.1| 50S ribosomal protein L10 [Syntrophomonas wolfei subsp. wolfei str. Goettingen G311]	8.67	1	2	2	2	5.39328e+07	0	0	81.0546	8.67	2	2		0				0			173	19.3926	8.77783
Swol_2345 114567853	ref YP_755007.1| 50S ribosomal protein L1 [Syntrophomonas wolfei subsp. wolfei str. Goettingen G311]	28.76	1	7	7	11	6.63758e+07	5.61001e+07	2.74609e+07		0			152.594	25.75	6	6	167.89	16.74	4	5	233	25.4505	9.31982
Swol_2346 114567854	ref YP_755008.1| 50S ribosomal protein L11 [Syntrophomonas wolfei subsp. wolfei str. Goettingen G311]	26.95	1	4	4	11	7.37549e+07	7.16668e+07	6.48277e+07	154.67	20.57	3	4	171.6	21.28	3	5	63.4	11.35	2	2	141	15.0191	9.30518
Swol_2347 114567855	ref YP_755009.1| NusG antitermination factor [Syntrophomonas wolfei subsp. wolfei str. Goettingen G311]	10.84	1	2	2	5	1.11272e+07	1.18648e+07	1.2474e+07		0			81.9715	10.84	2	2	101.012	10.84	2	3	203	23.5061	5.2876
Swol_2363 114567869	ref YP_755023.1| flavoprotein [Syntrophomonas wolfei subsp. wolfei str. Goettingen G311]	16.73	1	7	7	14	3.61049e+07	38457600	2.40144e+07	159.951	8.86	4	4	271.122	13.39	5	7	99.14	6.1	3	3	508	57.4392	5.17334
Swol_2367 114567873	ref YP_755027.1| ATPase [Syntrophomonas wolfei subsp. wolfei str. Goettingen G311]	17.03	1	11	13	34	3.53025e+07	5.26339e+07	3.71332e+07	378.276	12.2	9	12	436.33	11.71	9	13	213.63	6.88	6	9	828	92.3094	5.68115
Swol_2374 114567880	ref YP_755034.1| rod shape-determining protein Mbl [Syntrophomonas wolfei subsp. wolfei str. Goettingen G311]	8.77	1	2	2	3	1.00271e+07	8.68182e+06	4.02221e+06	101.12	8.77	2	3		0				0			342	36.5654	5.87158
Swol_2381 114567887	ref YP_755041.1| ATP synthase F1 subunit epsilon [Syntrophomonas wolfei subsp. wolfei str. Goettingen G311]	51.82	1	5	5	17	3.37049e+07	4.01742e+08	2.45634e+08		0			241.79	44.53	4	7	370.9	51.82	5	10	137	15.192	7.51807
Swol_2382 114567888	ref YP_755042.1| F0F1 ATP synthase subunit beta [Syntrophomonas wolfei subsp. wolfei str. Goettingen G311]	51.68	1	18	18	86	7.38271e+08	5.9362e+09	9.48718e+08	824.647	29.62	10	19	1446.25	51.68	18	39	1098.71	39.71	13	28	476	51.2793	4.99561
Swol_2383 114567889	ref YP_755043.1| F0F1 ATP synthase subunit gamma [Syntrophomonas wolfei subsp. wolfei str. Goettingen G311]	33.22	1	11	11	42	2.30225e+08	3.68171e+08	2.91247e+08	565.815	26.17	7	13	624.616	29.19	9	17	393.998	29.19	8	12	298	33.0602	8.01611
Swol_2384 114567890	ref YP_755044.1| Sodium-transporting two-sector ATPase [Syntrophomonas wolfei subsp. wolfei str. Goettingen G311]	38.29	1	19	19	86	1.41769e+09	2.33374e+09	1.27143e+09	795.019	25.4	12	22	1207.33	31.94	15	35	1190.91	32.74	16	29	504	54.4741	5.23682
Swol_2385 114567891	ref YP_755045.1| ATP synthase F1 subunit delta [Syntrophomonas wolfei subsp. wolfei str. Goettingen G311]	43.41	1	8	8	26	7.28845e+08	1.22637e+09	8.71752e+08	248.808	26.37	5	7	388.302	41.21	7	10	313.855	43.41	7	9	182	20.337	8.23584
Swol_2386 114567892	ref YP_755046.1| F0F1-type ATP synthase subunit b-like protein [Syntrophomonas wolfei subsp. wolfei str. Goettingen G311]	50.29	1	9	9	31	5.45148e+07	8.69354e+08	6.15721e+08	150.65	20.23	3	4	826.778	50.29	9	19	383.05	26.59	5	8	173	18.9259	5.43994
Swol_2387 114567893	ref YP_755047.1| ATP synthase F0 subunit C [Syntrophomonas wolfei subsp. wolfei str. Goettingen G311]	22.22	1	2	2	6	8.92002e+07	1.7296e+09	1.00608e+09		0			98.38	22.22	2	3	104.17	22.22	2	3	72	7.11694	6.50732
Swol_2392 114567898	ref YP_755052.1| glycine hydroxymethyltransferase [Syntrophomonas wolfei subsp. wolfei str. Goettingen G311]	15.9	1	4	5	8	2.54496e+07	5.49771e+07	5.41618e+07	81.39	6.27	2	2	170.44	13.25	4	6		0			415	45.4754	6.48096
Swol_2408 114567914	ref YP_755068.1| transcription termination factor Rho [Syntrophomonas wolfei subsp. wolfei str. Goettingen G311]	11.53	1	5	5	10	9.24503e+06	3.24606e+07	2.09093e+07	86.0797	3.76	2	4	98.84	9.65	4	4	47.95	4.24	2	2	425	48.0074	6.91748
Swol_2411 114567917	ref YP_755071.1| fructose-1,6-bisphosphate aldolase [Syntrophomonas wolfei subsp. wolfei str. Goettingen G311]	18.31	1	4	4	7	0	6.0023e+07	5.0376e+07		0			102.64	18.31	4	4	88.91	14.08	3	3	284	30.7841	5.56689
Swol_2419 114567925	ref YP_755079.1| hypothetical protein Swol_2419 [Syntrophomonas wolfei subsp. wolfei str. Goettingen G311]	10.05	1	2	2	3	0	2.14395e+07	0		0			106.31	10.05	2	3		0			209	23.4132	5.88428
Swol_2430 114567936	ref YP_755090.1| hypothetical protein Swol_2430 [Syntrophomonas wolfei subsp. wolfei str. Goettingen G311]	8.7	1	2	2	2	0	1.09997e+07	3.47843e+06		0				0			107.601	8.7	2	2	345	37.507	6.43018
Swol_2432 114567938	ref YP_755092.1| hypothetical protein Swol_2432 [Syntrophomonas wolfei subsp. wolfei str. Goettingen G311]	44.96	1	10	10	35	1.65497e+08	9.39854e+08	2.37433e+08	270.953	29.86	6	7	510.21	43.53	9	14	488.928	37.05	8	14	278	30.0798	5.78271
Swol_2436 114567942	ref YP_755096.1| (Fe) hydrogenase large subunit HymC [Syntrophomonas wolfei subsp. wolfei str. Goettingen G311]	19.72	1	10	13	40	3.6373e+08	4.37839e+08	532601778	460.638	11.55	7	14	470.669	12.26	8	13	439.195	12.79	7	13	563	61.211	6.18896
Swol_2452 114567958	ref YP_755112.1| carbonic anhydrase-like protein [Syntrophomonas wolfei subsp. wolfei str. Goettingen G311]	41.45	1	8	8	26	2.47316e+08	6.00314e+08	2.75236e+08	236.294	20.94	4	7	427.657	41.45	8	13	213.779	23.5	5	6	234	25.9793	6.15088
Swol_2454 114567960	ref YP_755114.1| uridylate kinase [Syntrophomonas wolfei subsp. wolfei str. Goettingen G311]	9.03	1	3	3	9	1.81937e+07	2.16774e+07	2.28523e+07	119.887	9.03	3	5		0			78.798	5.78	2	4	277	30.6433	9.0415
Swol_2455 114567961	ref YP_755115.1| hypothetical protein Swol_2455 [Syntrophomonas wolfei subsp. wolfei str. Goettingen G311]	47.22	1	3	3	11	4.32572e+08	2.3139e+08	2.42771e+08	100.947	29.17	2	2	198.423	47.22	3	6	117.86	34.72	2	3	72	8.3333	5.26221
Swol_2464 114567970	ref YP_755124.1| hypothetical protein Swol_2464 [Syntrophomonas wolfei subsp. wolfei str. Goettingen G311]	23.08	1	2	2	2	1.25663e+07	7.7871e+06	0	69.05	23.08	2	2		0				0			104	11.0227	4.93213
Swol_2476 114567982	ref YP_755136.1| iron(III)-binding ABC transporter periplasmic protein [Syntrophomonas wolfei subsp. wolfei str. Goettingen G311]	17.58	1	6	6	16	1.24569e+08	1.59815e+08	2.80166e+07	71.96	6.32	2	2	178.724	11.81	4	6	334.32	8.79	3	8	364	39.7041	4.90674
Swol_2479 114567985	ref YP_755139.1| ABC transporter periplasmic substrate-binding protein [Syntrophomonas wolfei subsp. wolfei str. Goettingen G311]	18.16	1	5	5	15	5.2016e+07	1.12304e+08	3.16912e+07	181.95	11.53	3	5	233.97	18.16	5	6	163.87	10.09	3	4	347	37.9073	4.7417
Swol_2482 114567988	ref YP_755142.1| hypothetical protein Swol_2482 [Syntrophomonas wolfei subsp. wolfei str. Goettingen G311]	12.26	1	3	3	8	7.59541e+06	1.27606e+07	1.55343e+07	94.9104	12.26	3	4	71.44	7.08	2	2	70.3	7.08	2	2	212	23.3887	5.70654
Swol_2487 114567993	ref YP_755147.1| hypothetical protein Swol_2487 [Syntrophomonas wolfei subsp. wolfei str. Goettingen G311]	5.67	1	2	2	2	2.17817e+06	1.86801e+07	0		0			53.73	5.67	2	2					282	29.5956	6.31592
Swol_2519 114568024	ref YP_755178.1| hypothetical protein Swol_2519 [Syntrophomonas wolfei subsp. wolfei str. Goettingen G311]	8.23	1	2	2	2	11248982	0	0	95.6572	8.23	2	2		0							231	26.0934	8.6167
Swol_2520 114568025	ref YP_755179.1| hypothetical protein Swol_2520 [Syntrophomonas wolfei subsp. wolfei str. Goettingen G311]	26.91	1	6	6	15	7.74645e+07	6.18511e+07	2.12769e+07	174.598	8.64	2	3	323.41	22.92	5	7	206.723	17.94	4	5	301	34.2366	6.43018
Swol_2522 114568027	ref YP_755181.1| hypothetical protein Swol_2522 [Syntrophomonas wolfei subsp. wolfei str. Goettingen G311]	4.8	1	2	2	2	2.72888e+07	1.06225e+07	0	79.0507	4.8	2	2		0				0			479	54.5441	8.98291
Swol_2533 114568038	ref YP_755192.1| adenylosuccinate synthase [Syntrophomonas wolfei subsp. wolfei str. Goettingen G311]	5.16	1	2	2	2	0	0	1.00713e+07		0				0			70.46	5.16	2	2	426	47.0603	5.97314
Swol_2538 114568043	ref YP_755197.1| 30S ribosomal protein S18 [Syntrophomonas wolfei subsp. wolfei str. Goettingen G311]	18.92	1	2	2	6	9.4543e+06	3.33388e+07	3.13194e+07		0			75.17	18.92	2	3	104.19	18.92	2	3	74	8.97192	10.7407
Swol_2539 114568044	ref YP_755198.1| single-strand binding protein [Syntrophomonas wolfei subsp. wolfei str. Goettingen G311]	29.33	1	4	4	14	1.08041e+08	1.8652e+08	8.64429e+07	70.5533	13.33	2	2	256.149	29.33	4	6	201.632	20.67	3	6	150	17.2336	5.04639
Swol_2540 114568045	ref YP_755199.1| 30S ribosomal protein S6 [Syntrophomonas wolfei subsp. wolfei str. Goettingen G311]	18.56	1	2	2	3	0	1.12103e+08	9.96634e+07		0			102.1	18.56	2	3		0			97	11.583	5.0083
Swol_2543 114568048	ref YP_755202.1| aminopeptidase 1 [Syntrophomonas wolfei subsp. wolfei str. Goettingen G311]	12.96	1	5	5	7	6.83309e+07	2.93765e+07	3.02427e+07	193.721	10.58	4	4	130.22	7.99	3	3		0			463	51.2781	5.56689
Swol_2547 114568052	ref YP_755206.1| response regulator receiver protein [Syntrophomonas wolfei subsp. wolfei str. Goettingen G311]	4.81	1	2	2	2	4.12773e+06	5693000	0	51.35	4.81	2	2		0				0			395	44.6679	6.15088
Swol_2556 114568060	ref YP_755214.1| branched chain amino acid ABC transporter substrate-binding protein [Syntrophomonas wolfei subsp. wolfei str. Goettingen G311]	39.8	1	13	13	41	1.30983e+08	4.13523e+08	2.05546e+08	355.58	18.37	7	10	721.86	33.93	11	19	435.339	21.94	8	12	392	41.8327	5.92236
Swol_2561 114568065	ref YP_755219.1| L-seryl-tRNA(Sec) selenium transferase [Syntrophomonas wolfei subsp. wolfei str. Goettingen G311]	10.64	1	4	4	5	1.29057e+07	1.46073e+07	1.05395e+07	64.6007	4.89	2	2	131.735	8.3	3	3		0			470	51.905	6.3667
Swol_2573 114568077	ref YP_755231.1| single-stranded nucleic acid binding R3H [Syntrophomonas wolfei subsp. wolfei str. Goettingen G311]	8.13	1	2	2	5	9.53287e+07	3.55372e+08	310474692	127.142	8.13	2	5		0				0			209	23.762	8.86572

## Sheet: CM Shotgun-Proteins
Accession	Description	ΣCoverage	Σ# Proteins	Σ# Unique Peptides	Σ# Peptides	Σ# PSMs	B1: Area	B2: Area	B3: Area	Score B1	Coverage B1	# Peptides B1	# PSM B1	Score B2	Coverage B2	# Peptides B2	# PSM B2	Score B3	Coverage B3	# Peptides B3	# PSM B3	# AAs	MW [kDa]	calc. pI
Swol_0001 114565577	ref YP_752731.1| initiation of chromosome replication [Syntrophomonas wolfei subsp. wolfei str. Goettingen G311]	7.11	1	3	3	5	9.61762e+06	9.28555e+07	5096474	102.333	4.13	2	3		0			70.79	5.05	2	2	436	50.313	7.37158
Swol_0002 114565578	ref YP_752732.1| DNA-directed DNA polymerase [Syntrophomonas wolfei subsp. wolfei str. Goettingen G311]	29.83	1	11	11	43	1.1949e+08	5.76527e+08	8.49021e+07	304.243	9.78	5	9	733.38	27.63	10	19	527.712	22.74	9	15	409	46.3315	5.85889
Swol_0003 114565579	ref YP_752733.1| DNA repair and genetic recombination protein [Syntrophomonas wolfei subsp. wolfei str. Goettingen G311]	5.48	1	2	2	2	2.3865e+06	1.28435e+07	3.26217e+06		0			45.93	5.48	2	2		0			365	42.4047	9.37842
Swol_0004 114565580	ref YP_752734.1| hypothetical protein Swol_0004 [Syntrophomonas wolfei subsp. wolfei str. Goettingen G311]	25.32	1	2	2	3	0	169815944	30116640		0			85.55	25.32	2	3		0			79	8.94373	8.00146
Swol_0005 114565581	ref YP_752735.1| DNA topoisomerase [Syntrophomonas wolfei subsp. wolfei str. Goettingen G311]	42.97	1	20	20	62	60337067	3.14201e+08	1.39359e+08	517.949	18.8	10	17	824.36	29.07	13	23	628.904	22.12	12	22	633	71.6248	5.85889
Swol_0006 114565582	ref YP_752736.1| DNA gyrase subunit A [Syntrophomonas wolfei subsp. wolfei str. Goettingen G311]	30.42	1	26	26	60	8.87803e+07	3.23633e+08	2.1758e+08	300.064	8.37	8	11	698.73	23.77	19	28	536.52	15.64	14	21	812	92.3729	8.29443
Swol_0007 114565583	ref YP_752737.1| pyridoxal biosynthesis lyase PdxS [Syntrophomonas wolfei subsp. wolfei str. Goettingen G311]	54.08	1	14	14	59	2.74539e+08	8.38401e+08	5.49652e+08	350.812	29.25	8	10	1143.41	54.08	14	32	523.376	37.76	10	17	294	31.6194	5.74463
Swol_0008 114565584	ref YP_752738.1| serine--glyoxylate transaminase [Syntrophomonas wolfei subsp. wolfei str. Goettingen G311]	42.3	1	12	12	22	1.87837e+07	1.82767e+08	1.96277e+07	101.643	8.09	3	3	438.79	42.3	11	14	146.82	15.93	5	5	383	42.2382	6.46826
Swol_0009 114565585	ref YP_752739.1| D-3-phosphoglycerate dehydrogenase [Syntrophomonas wolfei subsp. wolfei str. Goettingen G311]	39.62	1	20	20	65	2.20964e+08	6.87593e+08	2.68652e+08	369.342	19.25	9	12	887.32	39.62	18	35	515.055	24.91	11	18	530	59.2294	5.36377
Swol_0010 114565586	ref YP_752740.1| Serine--tRNA ligase [Syntrophomonas wolfei subsp. wolfei str. Goettingen G311]	32.32	1	12	12	36	7.06949e+07	2.3161e+08	97140974	210.271	16.63	6	6	629.47	23.65	9	19	288.529	20.14	7	11	427	48.627	5.61768
Swol_0011 114565587	ref YP_752741.1| PAS/PAC sensor protein [Syntrophomonas wolfei subsp. wolfei str. Goettingen G311]	4.75	1	2	2	4	3.76767e+07	4.11099e+07	2.01746e+07		0			92.91	4.75	2	4		0			526	59.7873	5.33838
Swol_0012 114565588	ref YP_752742.1| hypothetical protein Swol_0012 [Syntrophomonas wolfei subsp. wolfei str. Goettingen G311]	5.28	1	3	3	5	0	5.13626e+07	1.15895e+07		0			71.58	5.28	2	3	54.39	5.01	2	2	379	41.2817	4.80518
Swol_0014 114565590	ref YP_752744.1| hypothetical protein Swol_0014 [Syntrophomonas wolfei subsp. wolfei str. Goettingen G311]	13.78	1	5	5	9	0	1.62615e+07	7.71254e+06		0			167.47	5.56	2	3	212.31	13.78	5	6	450	50.5352	5.46533
Swol_0023 114565599	ref YP_752753.1| hypothetical protein Swol_0023 [Syntrophomonas wolfei subsp. wolfei str. Goettingen G311]	17.08	1	3	3	8	1.32824e+07	6.83261e+07	3.83607e+06	158.197	10.83	2	3	229.32	17.08	3	5		0			240	27.2873	8.48486
Swol_0027 114565603	ref YP_752757.1| hypothetical protein Swol_0027 [Syntrophomonas wolfei subsp. wolfei str. Goettingen G311]	20.27	1	8	8	17	7294487	6.40966e+07	3.31909e+07	64.15	6.01	2	2	314.46	18.26	7	9	223.39	10.69	4	6	449	52.0081	7.76709
Swol_0028 114565604	ref YP_752758.1| hypothetical protein Swol_0028 [Syntrophomonas wolfei subsp. wolfei str. Goettingen G311]	10	1	3	3	3	0	2.82724e+07	0		0			73.84	10	3	3		0			400	45.8439	9.21729
Swol_0029 114565605	ref YP_752759.1| hypothetical protein Swol_0029 [Syntrophomonas wolfei subsp. wolfei str. Goettingen G311]	45.68	1	10	10	20	3.07499e+07	169627795	2.17316e+07	110.01	10.43	2	2	328.99	37.05	8	10	290.38	28.78	6	8	278	30.8961	5.32568
Swol_0030 114565606	ref YP_752760.1| DNA-directed DNA polymerase [Syntrophomonas wolfei subsp. wolfei str. Goettingen G311]	14.03	1	5	6	14	0	8.89846e+07	1.0205e+07		0			233.91	11.42	5	10	95.58	6.61	3	4	499	56.0001	5.93506
Swol_0031 114565607	ref YP_752761.1| hypothetical protein Swol_0031 [Syntrophomonas wolfei subsp. wolfei str. Goettingen G311]	35.35	1	3	3	14	2.02793e+08	1.3016e+08	2.049e+08		0			224.29	35.35	3	7	188.54	25.25	2	7	99	10.8747	4.91943
Swol_0032 114565608	ref YP_752762.1| recombination protein RecR [Syntrophomonas wolfei subsp. wolfei str. Goettingen G311]	16.24	1	3	3	6	1.88772e+07	5.41918e+07	17285633	81.46	10.15	2	2	80.25	9.64	2	4		0			197	21.9554	5.13525
Swol_0036 114565612	ref YP_752766.1| keto/oxoacid ferredoxin oxidoreductase subunit alpha [Syntrophomonas wolfei subsp. wolfei str. Goettingen G311]	34.25	1	14	14	59	9.36422e+07	1.39423e+09	1.79982e+08	325.283	17.4	5	9	927	30.11	11	32	486.755	24.86	9	18	362	40.3735	5.30029
Swol_0037 114565613	ref YP_752767.1| keto/oxoacid ferredoxin oxidoreductase subunit beta [Syntrophomonas wolfei subsp. wolfei str. Goettingen G311]	21.12	1	6	6	24	3.33779e+08	6.07575e+08	4.30684e+08	57.29	9.96	2	2	429.29	21.12	6	15	216	17.53	4	7	251	27.7568	7.40088
Swol_0038 114565614	ref YP_752768.1| keto/oxoacid ferredoxin oxidoreductase subunit gamma [Syntrophomonas wolfei subsp. wolfei str. Goettingen G311]	60.51	1	8	8	29	1.56206e+08	8.79984e+08	4.26226e+08	124.939	11.79	3	3	544.81	60.51	8	15	346.543	32.31	5	11	195	21.1452	5.70654
Swol_0040 114565616	ref YP_752770.1| dTMP kinase [Syntrophomonas wolfei subsp. wolfei str. Goettingen G311]	29.52	1	7	7	13	2.19049e+07	5.81729e+07	5.84694e+07	66.5654	11.43	3	3	187.14	21.43	4	5	162.6	18.1	4	5	210	23.7407	5.84619
Swol_0042 114565618	ref YP_752772.1| DNA polymerase III subunit delta' [Syntrophomonas wolfei subsp. wolfei str. Goettingen G311]	20.31	1	5	5	9	1.79349e+07	15446188	2.26982e+07	195.48	17.19	4	5		0			152.35	15.63	4	4	320	36.0379	5.26221
Swol_0043 114565619	ref YP_752773.1| hypothetical protein Swol_0043 [Syntrophomonas wolfei subsp. wolfei str. Goettingen G311]	25.21	1	7	7	11	3.76932e+07	1.31487e+08	2.21571e+07		0			150.83	22.27	6	6	122.98	16.81	4	5	238	26.8108	8.41162
Swol_0047 114565623	ref YP_752777.1| transcription regulator AbrB [Syntrophomonas wolfei subsp. wolfei str. Goettingen G311]	55.42	1	5	5	26	6.34486e+07	2.68147e+08	4.20135e+08	279.725	32.53	3	9	286.11	55.42	5	9	227.15	32.53	3	8	83	9.39801	7.73779
Swol_0049 114565624	ref YP_752778.1| methionyl-tRNA synthetase [Syntrophomonas wolfei subsp. wolfei str. Goettingen G311]	40.47	1	24	24	76	9.51977e+07	9.14084e+08	1.63301e+08	247.608	11.32	6	7	1715.93	35.19	19	45	751.42	23.41	14	24	645	73.9069	5.78271
Swol_0050 114565625	ref YP_752779.1| TatD family hydrolase [Syntrophomonas wolfei subsp. wolfei str. Goettingen G311]	16.41	1	3	3	7	8378444	4.19119e+07	1.77472e+07		0			133.91	16.41	3	4	123.93	10.16	2	3	256	29.2153	7.62061
Swol_0055 114565630	ref YP_752784.1| hypothetical protein Swol_0055 [Syntrophomonas wolfei subsp. wolfei str. Goettingen G311]	26.09	1	2	2	2	0	0	5.17431e+07									72.52	26.09	2	2	92	10.6227	7.25439
Swol_0065 114565640	ref YP_752794.1| GntR family transcriptional regulator [Syntrophomonas wolfei subsp. wolfei str. Goettingen G311]	47.23	1	12	12	34	3.08824e+07	9.81839e+07	1.4932e+08	211.354	24.26	6	7	437.71	36.17	8	15	365.97	33.19	8	12	235	26.8802	5.45264
Swol_0066 114565641	ref YP_752795.1| hypothetical protein Swol_0066 [Syntrophomonas wolfei subsp. wolfei str. Goettingen G311]	25.19	1	7	7	11	2.41929e+07	7.11548e+07	3.56943e+07		0			98.26	17.44	4	4	161.95	16.67	4	7	258	28.9925	8.5874
Swol_0067 114565642	ref YP_752796.1| UDP-N-acetylglucosamine pyrophosphorylase [Syntrophomonas wolfei subsp. wolfei str. Goettingen G311]	34.74	1	14	14	40	9.91866e+07	280220789	80194133	469.952	18.04	7	13	677.58	28.51	10	16	378.18	19.15	8	11	449	48.7245	6.55127
Swol_0068 114565643	ref YP_752797.1| ribose-phosphate diphosphokinase [Syntrophomonas wolfei subsp. wolfei str. Goettingen G311]	43.85	1	13	13	32	1.6596e+08	5.19968e+08	1.37474e+08	384.947	16.4	5	9	496.62	43.85	12	16	201.44	22.08	5	7	317	34.7092	6.18896
Swol_0069 114565644	ref YP_752798.1| 50S ribosomal protein L25/general stress protein Ctc [Syntrophomonas wolfei subsp. wolfei str. Goettingen G311]	48.8	1	11	11	29	3.90745e+08	658200123	6.29405e+08	99.2775	25.84	4	4	502.45	48.8	9	13	419.464	38.76	8	12	209	22.782	4.75439
Swol_0082 114565656	ref YP_752810.1| MazG protein [Syntrophomonas wolfei subsp. wolfei str. Goettingen G311]	10.59	1	2	2	3	0	5.79616e+07	6.25191e+07		0			60.96	10.59	2	3		0			255	29.2838	5.12256
Swol_0083 114565657	ref YP_752811.1| DNA-binding protein HU [Syntrophomonas wolfei subsp. wolfei str. Goettingen G311]	63.33	1	7	7	24	9.38364e+08	1044003644	1.11229e+09	186.368	26.67	2	4	396.3	63.33	6	12	299.531	55.56	4	8	90	9.78328	9.5249
Swol_0084 114565658	ref YP_752812.1| hypothetical protein Swol_0084 [Syntrophomonas wolfei subsp. wolfei str. Goettingen G311]	38.75	1	4	4	8	4.83106e+07	6.73953e+07	4.35414e+07		0			134.21	38.75	3	5	84.37	22.5	2	3	80	9.15712	9.70068
Swol_0089 114565663	ref YP_752817.1| RNA binding S1 [Syntrophomonas wolfei subsp. wolfei str. Goettingen G311]	23.68	1	3	3	5	1.27368e+07	1.17763e+07	3.36607e+07		0			196.17	23.68	3	5		0			152	16.8089	9.75928
Swol_0090 114565664	ref YP_752818.1| Ppx/GppA phosphatase [Syntrophomonas wolfei subsp. wolfei str. Goettingen G311]	17.71	1	4	4	10	7.07225e+06	2.54578e+07	1.00575e+07	160.897	13.54	3	5	73.09	8.33	2	2	110.82	13.54	3	3	288	32.0369	5.22412
Swol_0091 114565665	ref YP_752819.1| formate/nitrate transporter [Syntrophomonas wolfei subsp. wolfei str. Goettingen G311]	9.9	1	2	2	4	3.07001e+06	286880012	38791545		0			162.15	9.9	2	4		0			293	30.919	8.23584
Swol_0095 114565669	ref YP_752823.1| ATP-dependent metalloprotease FtsH [Syntrophomonas wolfei subsp. wolfei str. Goettingen G311]	26.54	1	12	12	36	5.02096e+07	1.56572e+08	1.07317e+08	247.7	6.34	3	7	595.14	23.37	10	16	314.09	13.86	7	13	599	66.4657	5.77002
Swol_0096 114565670	ref YP_752824.1| HD superfamily hydrolase [Syntrophomonas wolfei subsp. wolfei str. Goettingen G311]	35.63	1	6	6	34	191503618	4.1348e+08	1.68778e+08	253.233	27.01	4	8	495.91	35.63	6	16	246.126	27.01	4	10	174	20.6464	7.00537
Swol_0097 114565671	ref YP_752825.1| dihydropteroate synthase [Syntrophomonas wolfei subsp. wolfei str. Goettingen G311]	17.23	1	6	6	21	1.24451e+07	8.18581e+07	2.64463e+07	283.733	14.56	5	8	274.8	14.32	5	8	147.625	10.68	4	5	412	45.4283	6.63916
Swol_0100 114565674	ref YP_752828.1| NADP oxidoreductase, coenzyme F420-dependent [Syntrophomonas wolfei subsp. wolfei str. Goettingen G311]	14.09	1	4	4	11	2.5263e+07	1.07958e+08	1.5645e+07	151.553	5.7	2	4	212.3	14.09	4	7		0			298	32.0278	5.66846
Swol_0101 114565675	ref YP_752829.1| 3-methyl-2-oxobutanoate hydroxymethyltransferase [Syntrophomonas wolfei subsp. wolfei str. Goettingen G311]	18.48	1	5	5	19	4.45672e+07	6.01564e+08	2.66305e+07		0			405.29	18.48	5	15	131.365	15.22	3	4	276	30.2145	6.31592
Swol_0102 114565676	ref YP_752830.1| pantoate--beta-alanine ligase [Syntrophomonas wolfei subsp. wolfei str. Goettingen G311]	27.3	1	9	9	28	8.85082e+07	3.03186e+08	9.19071e+07	140.727	15.96	5	6	476.28	23.76	8	15	178.487	15.96	5	7	282	32.0005	5.80811
Swol_0103 114565677	ref YP_752831.1| aspartate 1-decarboxylase [Syntrophomonas wolfei subsp. wolfei str. Goettingen G311]	28.81	1	3	3	10	7.52283e+07	625818578	1.08493e+08	100.59	19.49	2	3		0			197.01	28.81	3	7	118	13.2008	6.52197
Swol_0104 114565678	ref YP_752832.1| quinolinate synthetase [Syntrophomonas wolfei subsp. wolfei str. Goettingen G311]	22.44	1	7	7	21	6.40748e+06	161072729	1.99566e+07	124.793	9.9	3	4	356.2	18.15	5	13	114.94	10.23	3	4	303	33.8353	6.1001
Swol_0105 114565679	ref YP_752833.1| L-aspartate oxidase [Syntrophomonas wolfei subsp. wolfei str. Goettingen G311]	7.5	1	3	3	4	0	1.88866e+07	2.23149e+06					148.89	7.5	3	4		0			533	59.239	6.07471
Swol_0107 114565680	ref YP_752834.1| nicotinate-nucleotide diphosphorylase [Syntrophomonas wolfei subsp. wolfei str. Goettingen G311]	27.17	1	6	7	9	2.09131e+06	39806393	5.65608e+08		0			100.33	11.96	3	4	124.17	18.12	5	5	276	30.0598	5.88428
Swol_0109 114565682	ref YP_752836.1| Baf family transcriptional regulator [Syntrophomonas wolfei subsp. wolfei str. Goettingen G311]	10.98	1	2	2	3	0	1.18135e+07	0		0			101.61	10.98	2	3		0			255	27.9489	8.22119
Swol_0111 114565684	ref YP_752838.1| hypothetical protein Swol_0111 [Syntrophomonas wolfei subsp. wolfei str. Goettingen G311]	41.48	1	9	9	28	6.37006e+07	1.76104e+08	1.88987e+08	103.742	15.34	3	4	329.91	23.86	5	12	326.979	32.95	7	12	176	20.1829	6.85889
Swol_0112 114565685	ref YP_752839.1| hypothetical protein Swol_0112 [Syntrophomonas wolfei subsp. wolfei str. Goettingen G311]	9.87	1	3	3	7	19296810	1.07915e+08	45574968		0			185.6	9.87	3	7		0			304	34.2839	8.96826
Swol_0115 114565687	ref YP_752841.1| GreA/GreB family elongation factor [Syntrophomonas wolfei subsp. wolfei str. Goettingen G311]	66.04	1	11	11	42	2.40873e+08	2.57401e+08	5.88162e+08	256.496	47.8	7	8	494.17	51.57	8	19	424.672	53.46	9	15	159	17.7395	5.8208
Swol_0116 114565688	ref YP_752842.1| lysyl-tRNA synthetase [Syntrophomonas wolfei subsp. wolfei str. Goettingen G311]	33.67	1	16	16	51	8.8607e+07	3.00608e+08	2.29592e+08	338.079	16.84	8	11	704.96	32.05	15	26	408.36	18.46	9	14	493	56.5029	5.2749
Swol_0118 114565690	ref YP_752844.1| hypothetical protein Swol_0118 [Syntrophomonas wolfei subsp. wolfei str. Goettingen G311]	10.31	1	2	2	2	3.12277e+07	3.41933e+07	3.5177e+07		0				0			60.64	10.31	2	2	97	11.2665	5.05908
Swol_0121 114565693	ref YP_752847.1| hypothetical protein Swol_0121 [Syntrophomonas wolfei subsp. wolfei str. Goettingen G311]	24.71	1	14	14	32	3.28066e+07	2.11355e+08	2.56094e+07	263.947	8.82	5	8	510.1	17.21	10	15	250.96	10.74	6	9	680	76.4738	7.6499
Swol_0123 114565695	ref YP_752849.1| polysaccharide pyruvyl transferase [Syntrophomonas wolfei subsp. wolfei str. Goettingen G311]	13.76	1	5	5	13	1.23754e+07	2.67561e+07	1.58019e+07	125.741	6.18	3	5	165.81	9.27	3	4	103.75	6.18	3	4	356	39.9882	7.62061
Swol_0126 114565698	ref YP_752852.1| N-acetylmuramoyl-L-alanine amidase [Syntrophomonas wolfei subsp. wolfei str. Goettingen G311]	7.94	1	6	6	6	1.55786e+07	0	1.24809e+07	80.0446	2.76	2	2					99.7	5.18	4	4	907	97.0212	5.90967
Swol_0127 114565699	ref YP_752853.1| hypothetical protein Swol_0127 [Syntrophomonas wolfei subsp. wolfei str. Goettingen G311]	8.64	1	4	4	12	0	6.50683e+07	1.06018e+07		0			355.43	8.64	4	8	135.12	2.84	2	4	845	93.4211	8.77783
Swol_0128 114565700	ref YP_752854.1| hypothetical protein Swol_0128 [Syntrophomonas wolfei subsp. wolfei str. Goettingen G311]	9.92	1	6	6	12	2.04083e+07	2.11879e+07	5.51808e+06	130.846	4.57	3	4	86.7	5.83	4	5	77.32	5.98	3	3	635	71.6988	6.65381
Swol_0133 114565705	ref YP_752859.1| hypothetical protein Swol_0133 [Syntrophomonas wolfei subsp. wolfei str. Goettingen G311]	69.37	1	48	48	1005	1.48967e+10	4.43704e+10	31417871566	6931.12	43.45	26	160	24748.5	66.94	47	535	15146.1	62.89	37	310	741	78.0512	5.12256
Swol_0134 114565706	ref YP_752860.1| hypothetical protein Swol_0134 [Syntrophomonas wolfei subsp. wolfei str. Goettingen G311]	42.39	1	13	13	38	8.15601e+07	2.03755e+08	1.18007e+08	380.54	21.32	7	9	537.44	35.03	11	15	426.518	29.44	9	14	394	44.0576	5.87158
Swol_0135 114565707	ref YP_752861.1| hypothetical protein Swol_0135 [Syntrophomonas wolfei subsp. wolfei str. Goettingen G311]	23.03	1	4	4	10	1.71161e+08	2.38058e+08	1.49736e+08	122.276	13.82	2	3	161.47	23.03	4	5	63.0084	15.79	2	2	152	17.5989	5.13525
Swol_0136 114565708	ref YP_752862.1| transposase [Syntrophomonas wolfei subsp. wolfei str. Goettingen G311]	8.9	2	2	2	4	3.81552e+06	0	10964947	65.602	8.9	2	2		0			59.63	8.9	2	2	236	27.6788	6.23975
Swol_0139 114565711	ref YP_752865.1| hypothetical protein Swol_0139 [Syntrophomonas wolfei subsp. wolfei str. Goettingen G311]	12.4	1	8	8	16	5.56594e+06	7.32118e+07	1.28634e+07	149.039	4.62	3	4	139.57	7.65	5	5	211.389	7.78	5	7	758	83.3251	5.36377
Swol_0140 114565712	ref YP_752866.1| hypothetical protein Swol_0140 [Syntrophomonas wolfei subsp. wolfei str. Goettingen G311]	11.02	1	4	4	5	3.66997e+07	1.16774e+07	3.8947e+07	59.94	6.18	2	2		0			72.52	9.14	3	3	372	40.5415	4.70361
Swol_0141 114565713	ref YP_752867.1| hypothetical protein Swol_0141 [Syntrophomonas wolfei subsp. wolfei str. Goettingen G311]	37.6	1	21	21	242	3.52834e+09	1.00659e+10	4.87592e+09	1817.92	25.07	13	50	4666.19	35.36	20	133	2172.25	29.42	16	59	758	75.5097	5.63037
Swol_0143 114565715	ref YP_752869.1| hypothetical protein Swol_0143 [Syntrophomonas wolfei subsp. wolfei str. Goettingen G311]	38.96	1	38	38	449	6.1048e+09	2.30931e+10	8.67099e+09	2938.74	20.67	23	72	10325.7	38.96	38	262	4245.53	26.07	29	115	1350	141.577	4.7417
Swol_0147 114565718	ref YP_752872.1| hypothetical protein Swol_0147 [Syntrophomonas wolfei subsp. wolfei str. Goettingen G311]	46.1	1	6	6	12	0	1.36271e+08	1.23486e+07		0			262.46	29.08	4	9	90.66	28.37	3	3	141	16.6627	7.95752
Swol_0150 114565721	ref YP_752875.1| hypothetical protein Swol_0150 [Syntrophomonas wolfei subsp. wolfei str. Goettingen G311]	15.53	1	2	2	2	0	0	2.95757e+07		0							29.77	15.53	2	2	103	11.6961	5.50342
Swol_0151 114565722	ref YP_752876.1| hypothetical protein Swol_0151 [Syntrophomonas wolfei subsp. wolfei str. Goettingen G311]	34.82	1	3	3	3	1.2173e+07	0	1.24529e+07		0							123.53	34.82	3	3	112	13.0779	5.84619
Swol_0158 114565727	ref YP_752881.1| hypothetical protein Swol_0158 [Syntrophomonas wolfei subsp. wolfei str. Goettingen G311]	5.2	1	2	2	2	0	9.05302e+06	0		0			62	5.2	2	2		0			423	48.9112	6.75635
Swol_0160 114565729	ref YP_752883.1| filamentation induced by cAMP protein Fic [Syntrophomonas wolfei subsp. wolfei str. Goettingen G311]	8.98	1	2	2	3	0	0	1.64241e+07		0							95.63	8.98	2	3	245	28.501	6.3667
Swol_0161 114565730	ref YP_752884.1| alpha-tubulin suppressor-like protein [Syntrophomonas wolfei subsp. wolfei str. Goettingen G311]	18.04	1	10	10	19	5.4682e+07	8.63432e+07	2.32688e+07	203.052	6.89	5	7	347.9	14.19	6	8	101.92	5.79	4	4	726	77.4642	5.26221
Swol_0165 114565734	ref YP_752888.1| WD-40 repeat-containing protein [Syntrophomonas wolfei subsp. wolfei str. Goettingen G311]	6.84	1	5	5	12	2.28088e+07	6.42583e+07	9.82484e+06	176.223	4.72	3	4	230.35	6.84	5	6	64.94	2.95	2	2	848	91.7256	5.35107
Swol_0175 114565744	ref YP_752898.1| hypothetical protein Swol_0175 [Syntrophomonas wolfei subsp. wolfei str. Goettingen G311]	50.26	1	19	19	75	2.39252e+08	4.82623e+08	5.80389e+08	499.959	36.32	11	15	840.83	48.16	18	30	797.245	40	14	30	380	40.5373	7.32764
Swol_0176 114565745	ref YP_752899.1| acriflavin resistance protein [Syntrophomonas wolfei subsp. wolfei str. Goettingen G311]	33.85	1	32	32	104	1.19548e+08	3.00501e+08	2.15446e+08	602.117	8.12	7	15	2412.54	29.3	27	63	815.82	20.31	17	26	1034	113.35	5.21143
Swol_0177 114565746	ref YP_752900.1| TetR family transcriptional regulator [Syntrophomonas wolfei subsp. wolfei str. Goettingen G311]	58.95	1	10	10	17	5.65244e+07	8.53438e+07	5.31494e+07		0			393.22	48.95	8	12	147.706	29.47	5	5	190	22.2405	5.50342
Swol_0179 114565748	ref YP_752902.1| secretion protein HlyD [Syntrophomonas wolfei subsp. wolfei str. Goettingen G311]	29.04	1	7	7	12	2.92458e+07	0	1.1662e+07	306.331	19.76	5	7					217.362	21.26	5	5	334	36.6811	5.63037
Swol_0180 114565749	ref YP_752903.1| ABC transporter [Syntrophomonas wolfei subsp. wolfei str. Goettingen G311]	23.53	1	5	5	15	7.13377e+06	24518461	1.39608e+07	78.4607	13.45	3	3	166.56	13.87	3	4	277.72	13.87	3	8	238	26.546	5.13525
Swol_0183 114565752	ref YP_752906.1| hypothetical protein Swol_0183 [Syntrophomonas wolfei subsp. wolfei str. Goettingen G311]	24.49	1	3	3	8	2.07973e+06	1.11311e+08	5.78888e+07		0			141.58	24.49	3	4	140.92	17.01	2	4	147	16.906	7.89893
Swol_0184 114565753	ref YP_752907.1| UDP-N-acetylglucosamine 2-epimerase [Syntrophomonas wolfei subsp. wolfei str. Goettingen G311]	26.79	1	9	9	27	6.24691e+07	2.82685e+08	1.55611e+08	295.59	13.53	4	7	431.12	26.79	9	14	230.36	16.71	5	6	377	42.575	5.45264
Swol_0185 114565754	ref YP_752908.1| histidine kinase [Syntrophomonas wolfei subsp. wolfei str. Goettingen G311]	28.86	1	10	10	27	2.25139e+07	8.49134e+07	3.01011e+07	374.352	14.94	6	10	369.7	17.97	5	9	256.74	14.68	6	8	395	45.5455	5.40186
Swol_0186 114565755	ref YP_752909.1| response regulator receiver protein [Syntrophomonas wolfei subsp. wolfei str. Goettingen G311]	25.82	1	5	5	17	3.13208e+07	5.32315e+07	4.48183e+07	166.417	12.68	2	3	192.6	18.31	4	8	207.37	16.9	3	6	213	23.908	9.01221
Swol_0188 114565757	ref YP_752911.1| phosphoribosyltransferase [Syntrophomonas wolfei subsp. wolfei str. Goettingen G311]	25.52	1	6	6	14	3.07475e+07	72670048	6.51918e+07	86.98	10.88	3	3	137.79	6.69	2	5	183.35	25.52	6	6	239	27.4283	8.49951
Swol_0198 114565767	ref YP_752921.1| flagellin-like protein [Syntrophomonas wolfei subsp. wolfei str. Goettingen G311]	4.06	1	2	2	2	2.11978e+06	7.85401e+06	0		0			93.16	4.06	2	2		0			936	99.6861	5.07178
Swol_0202 114565771	ref YP_752925.1| oxidoreductase [Syntrophomonas wolfei subsp. wolfei str. Goettingen G311]	31.46	1	7	7	14	0	6.64145e+07	2.60492e+07		0			396.69	29.14	6	10	91.765	8.28	3	4	302	34.1987	5.73193
Swol_0203 114565772	ref YP_752926.1| aminotransferase, class III pyridoxal-phosphate dependent [Syntrophomonas wolfei subsp. wolfei str. Goettingen G311]	10.72	1	4	4	10	0	9.21977e+07	2.44064e+07					213.59	10.72	4	7	93.8	4.9	2	3	429	48.1194	5.65576
Swol_0204 114565773	ref YP_752927.1| hypothetical protein Swol_0204 [Syntrophomonas wolfei subsp. wolfei str. Goettingen G311]	14.72	1	4	4	13	7.20239e+07	1.67627e+08	8.59622e+07	249.336	5.58	2	4	244.16	11.93	3	7	101.79	6.35	2	2	394	44.3108	6.21436
Swol_0205 114565774	ref YP_752928.1| hypothetical protein Swol_0205 [Syntrophomonas wolfei subsp. wolfei str. Goettingen G311]	23.2	1	4	4	6	6.62849e+06	55283091	1.02175e+07		0			92.42	11.05	2	4	87.6	12.15	2	2	181	20.8497	8.89502
Swol_0208 114565777	ref YP_752931.1| methionyl-tRNA formyltransferase-like protein [Syntrophomonas wolfei subsp. wolfei str. Goettingen G311]	8.42	1	3	3	3	0	1.78812e+07	1.71727e+08		0			84.87	8.42	3	3		0			404	47.5596	6.53662
Swol_0209 114565778	ref YP_752932.1| hypothetical protein Swol_0209 [Syntrophomonas wolfei subsp. wolfei str. Goettingen G311]	13.36	1	3	3	5	2.4221e+07	2.51858e+06	1.22769e+07		0			83.9	9.16	2	3	76.06	8.4	2	2	262	30.1232	5.66846
Swol_0210 114565779	ref YP_752933.1| N-acylneuraminate-9-phosphate synthase [Syntrophomonas wolfei subsp. wolfei str. Goettingen G311]	34.1	1	11	11	33	5.12071e+07	2.69681e+08	3.06652e+07	359.945	18.34	5	9	555.94	24.93	8	16	208.524	19.2	6	8	349	38.4856	5.73193
Swol_0211 114565780	ref YP_752934.1| LmbE-like protein [Syntrophomonas wolfei subsp. wolfei str. Goettingen G311]	23.35	1	4	4	23	1.56022e+07	1.31161e+08	7.12839e+07	225.914	16.3	3	5	352.07	23.35	4	10	362.15	23.35	4	8	227	25.1708	5.57959
Swol_0215 114565784	ref YP_752938.1| hypothetical protein Swol_0215 [Syntrophomonas wolfei subsp. wolfei str. Goettingen G311]	22.83	1	2	2	2	0	3.30768e+07	0					90.93	22.83	2	2					127	14.5498	8.54346
Swol_0216 114565785	ref YP_752939.1| hypothetical protein Swol_0216 [Syntrophomonas wolfei subsp. wolfei str. Goettingen G311]	12.06	1	2	2	2	1.17504e+07	6.31803e+07	49255626	59.95	12.06	2	2		0				0			141	16.3792	4.99561
Swol_0217 114565786	ref YP_752940.1| hypothetical protein Swol_0217 [Syntrophomonas wolfei subsp. wolfei str. Goettingen G311]	12.06	1	2	2	3	0	1.668e+07	98870881		0			117.27	12.06	2	3		0			141	16.7106	6.93213
Swol_0220 114565789	ref YP_752943.1| nucleotidyltransferase substrate-binding protein [Syntrophomonas wolfei subsp. wolfei str. Goettingen G311]	21.43	1	3	3	5	6.66084e+07	4.65642e+07	8.72952e+07		0			158.52	16.43	2	3	96.84	15.71	2	2	140	16.4164	5.14795
Swol_0222 114565791	ref YP_752945.1| hypothetical protein Swol_0222 [Syntrophomonas wolfei subsp. wolfei str. Goettingen G311]	28.23	1	11	11	29	5.82284e+07	2.85676e+08	1.08558e+08	125.019	5.98	3	4	521.2	25.84	10	17	228.848	16.51	7	8	418	47.1716	4.83057
Swol_0224 114565793	ref YP_752947.1| hypothetical protein Swol_0224 [Syntrophomonas wolfei subsp. wolfei str. Goettingen G311]	48.48	1	4	4	5	1.55366e+07	1.70584e+07	3.95761e+06	79.92	22.73	2	2	161.07	25.76	2	3		0			132	14.7877	9.84717
Swol_0227 114565796	ref YP_752950.1| polysaccharide biosynthesis protein CapD [Syntrophomonas wolfei subsp. wolfei str. Goettingen G311]	29.38	1	10	10	19	1.68186e+07	5.7962e+07	1.66781e+07	103.64	4.15	2	4	199.58	29.38	10	11	75.88	4.45	2	4	337	37.6754	7.82568
Swol_0228 114565797	ref YP_752951.1| nucleoside-diphosphate-sugar epimerase [Syntrophomonas wolfei subsp. wolfei str. Goettingen G311]	19.03	1	5	5	11	4.07802e+06	7.03945e+07	3.57277e+07		0			314.24	11.94	3	6	172.325	15.48	4	5	310	34.5544	5.18604
Swol_0229 114565798	ref YP_752952.1| DegT/DnrJ/EryC1/StrS aminotransferase [Syntrophomonas wolfei subsp. wolfei str. Goettingen G311]	19.54	1	5	5	13	1.55225e+07	8.42761e+07	1.09594e+07	130.84	7.71	2	3	237.57	15.94	4	7	131.12	11.05	3	3	389	43.6561	6.37939
Swol_0231 114565800	ref YP_752954.1| hypothetical protein Swol_0231 [Syntrophomonas wolfei subsp. wolfei str. Goettingen G311]	31.15	1	3	3	17	4.23234e+07	1.81022e+08	1.34931e+08	121.806	18.03	2	3	278.75	31.15	3	7	302.81	31.15	3	7	122	13.937	4.33545
Swol_0233 114565802	ref YP_752956.1| hypothetical protein Swol_0233 [Syntrophomonas wolfei subsp. wolfei str. Goettingen G311]	16.41	1	2	2	2	7.46333e+06	2.56919e+07	0		0			45.95	16.41	2	2		0			128	14.2122	5.0083
Swol_0237 114565806	ref YP_752960.1| sigma 54 modulation protein/ribosomal protein S30EA [Syntrophomonas wolfei subsp. wolfei str. Goettingen G311]	30.94	1	5	5	13	5.93188e+08	2.82414e+08	216576802	85.242	12.71	2	2	105.18	19.34	2	5	193.527	19.34	4	6	181	21.076	6.13818
Swol_0238 114565807	ref YP_752961.1| hypothetical protein Swol_0238 [Syntrophomonas wolfei subsp. wolfei str. Goettingen G311]	30	1	19	19	38	28654402	2.11318e+08	6.46134e+07	226.56	6.87	6	8	656.78	27.95	16	22	262.748	9.76	7	8	830	95.014	5.31299
Swol_0240 114565809	ref YP_752963.1| hypothetical protein Swol_0240 [Syntrophomonas wolfei subsp. wolfei str. Goettingen G311]	23.84	1	7	7	16	1.35711e+07	3.40894e+07	2.79677e+07	118.749	11.03	4	4	128.06	15.66	4	5	224.748	15.66	4	7	281	31.2549	5.41455
Swol_0241 114565810	ref YP_752964.1| peptide chain release factor 2 [Syntrophomonas wolfei subsp. wolfei str. Goettingen G311]	7.78	1	3	3	3	0	60563754	5.09447e+07		0				0			95.38	7.78	3	3	334	38.2145	5.71924
Swol_0243 114565811	ref YP_752965.1| transketolase-like protein [Syntrophomonas wolfei subsp. wolfei str. Goettingen G311]	15.27	1	3	3	4	5.27908e+06	6.94448e+07	5.36589e+07		0			123.69	15.27	3	4		0			275	30.2473	6.01123
Swol_0244 114565812	ref YP_752966.1| transketolase-like protein [Syntrophomonas wolfei subsp. wolfei str. Goettingen G311]	17.04	1	3	3	4	0	7.04353e+07	0		0			126.06	17.04	3	4		0			311	33.4004	6.31592
Swol_0245 114565813	ref YP_752967.1| hypothetical protein Swol_0245 [Syntrophomonas wolfei subsp. wolfei str. Goettingen G311]	12.78	1	3	3	7	0	1.45542e+07	1.30371e+07					100.91	12.78	3	3	92.56	7.93	2	4	227	25.2607	9.64209
Swol_0247 114565815	ref YP_752969.1| peptidase M23B [Syntrophomonas wolfei subsp. wolfei str. Goettingen G311]	12.14	1	4	4	10	0	2.63839e+07	1.17602e+07		0			217.43	12.14	4	6	189.091	9.76	3	4	379	42.1468	6.354
Swol_0248 114565816	ref YP_752970.1| C-terminal processing peptidase [Syntrophomonas wolfei subsp. wolfei str. Goettingen G311]	21.85	1	8	8	15	1.71236e+07	5.80971e+07	3.1767e+07	128.656	9.77	4	4	121.07	12.08	4	5	129.07	6.94	3	6	389	42.5845	6.22705
Swol_0251 114565819	ref YP_752973.1| excinuclease ABC subunit B [Syntrophomonas wolfei subsp. wolfei str. Goettingen G311]	18.8	1	11	11	16	6.2431e+06	4.81503e+07	1.01742e+07	52.32	3.16	2	2	269.42	14.44	8	10	74.96	4.96	4	4	665	76.4062	5.41455
Swol_0252 114565820	ref YP_752974.1| excinuclease ABC subunit A [Syntrophomonas wolfei subsp. wolfei str. Goettingen G311]	15.82	1	13	13	30	9.95164e+06	7.13265e+07	22991556	100.958	3.93	4	4	459.15	11.78	9	12	446.04	13.16	11	14	942	104.745	6.55127
Swol_0257 114565823	ref YP_752977.1| hypothetical protein Swol_0257 [Syntrophomonas wolfei subsp. wolfei str. Goettingen G311]	14.05	1	4	4	10	7.89214e+06	1.38159e+07	4.69202e+06		0			251.72	10.46	3	5	158.8	10.78	3	5	306	35.3394	5.12256
Swol_0260 114565826	ref YP_752980.1| bifunctional phosphoglucose/phosphomannose isomerase [Syntrophomonas wolfei subsp. wolfei str. Goettingen G311]	39.12	1	11	11	22	4.65581e+07	2.17443e+08	9.20473e+07	161.29	6.76	3	5	315.37	27.35	7	10	148.92	19.41	7	7	340	38.023	6.44287
Swol_0262 114565827	ref YP_752981.1| hypothetical protein Swol_0262 [Syntrophomonas wolfei subsp. wolfei str. Goettingen G311]	30.95	1	9	9	24	7.65077e+07	1.84962e+08	7.42759e+07	203.92	18.03	5	6	372.91	26.87	8	12	182.901	17.01	5	6	294	33.6045	6.18896
Swol_0263 114565828	ref YP_752982.1| hypothetical protein Swol_0263 [Syntrophomonas wolfei subsp. wolfei str. Goettingen G311]	9.18	1	2	2	10	1.18665e+08	1.53626e+08	4.81531e+07		0			264.27	9.18	2	6	177.69	9.18	2	4	316	34.0799	5.52881
Swol_0265 114565830	ref YP_752984.1| sigma-54 (RpoN) [Syntrophomonas wolfei subsp. wolfei str. Goettingen G311]	8.89	1	4	4	4	0	25083366	0		0			107.64	8.89	4	4		0			461	53.6287	5.5542
Swol_0266 114565831	ref YP_752985.1| hypothetical protein Swol_0266 [Syntrophomonas wolfei subsp. wolfei str. Goettingen G311]	17.87	1	7	7	19	5.29128e+07	3.20121e+07	1.34808e+08	217.685	10.34	3	8	58.78	7.21	3	3	227.18	17.55	6	8	319	34.6882	5.26221
Swol_0267 114565832	ref YP_752986.1| electron transfer flavoprotein subunit beta-like protein [Syntrophomonas wolfei subsp. wolfei str. Goettingen G311]	27.52	1	5	5	9	1.50415e+06	7.85456e+07	9.95166e+07	73.63	11.24	2	2	102.37	15.12	3	3	149.58	22.87	4	4	258	28.1315	4.70361
Swol_0268 114565833	ref YP_752987.1| butyryl-CoA dehydrogenase [Syntrophomonas wolfei subsp. wolfei str. Goettingen G311]	45.91	1	16	16	52	4.64117e+08	2.64935e+08	1.42934e+09	212.34	16.09	5	6	572.73	39.58	12	20	719.12	32.19	12	26	379	41.1878	6.56592
Swol_0270 114565835	ref YP_752989.1| hypothetical protein Swol_0270 [Syntrophomonas wolfei subsp. wolfei str. Goettingen G311]	20.91	1	3	3	3	0	170606645	2.93303e+06		0				0			88.44	20.91	3	3	110	12.4837	8.08936
Swol_0272 114565837	ref YP_752991.1| glyceraldehyde-3-phosphate dehydrogenase [Syntrophomonas wolfei subsp. wolfei str. Goettingen G311]	44.01	1	12	12	40	1.41884e+08	2.14377e+08	2.06064e+08	277.94	14.97	5	8	380.73	19.16	6	14	492.581	39.82	11	18	334	36.4089	5.73193
Swol_0273 114565838	ref YP_752992.1| phosphoglycerate kinase [Syntrophomonas wolfei subsp. wolfei str. Goettingen G311]	27.54	1	9	10	20	7.85537e+06	3.95073e+08	8.99436e+07	166.55	8.58	3	4	298.43	25.28	8	9	288.569	13.09	4	7	443	47.8117	5.31299
Swol_0274 114565839	ref YP_752993.1| Triose-phosphate isomerase [Syntrophomonas wolfei subsp. wolfei str. Goettingen G311]	15.09	1	4	4	7	1.2409e+07	7.91251e+07	4.05325e+07		0			154.17	12.08	3	4	132.57	11.7	3	3	265	29.2082	5.35107
Swol_0276 114565841	ref YP_752995.1| phosphopyruvate hydratase [Syntrophomonas wolfei subsp. wolfei str. Goettingen G311]	30.59	1	7	7	14	3.49204e+07	6.19564e+07	4.48951e+07	161.06	12.94	3	3	111.34	21.18	5	5	294.034	12.94	3	6	425	45.4982	4.85596
Swol_0277 114565842	ref YP_752996.1| preprotein translocase subunit SecG [Syntrophomonas wolfei subsp. wolfei str. Goettingen G311]	35.06	1	2	2	2	2.32711e+07	127566273	1.33479e+07		0				0			87.1281	35.06	2	2	77	7.95755	9.30518
Swol_0280 114565845	ref YP_752999.1| exoribonuclease II [Syntrophomonas wolfei subsp. wolfei str. Goettingen G311]	15.18	1	10	10	19	4.8464e+06	3.07618e+07	1.19757e+07		0			254.05	13.62	9	11	232.04	5.82	4	8	705	80.2218	6.94678
Swol_0281 114565846	ref YP_753000.1| SsrA-binding protein [Syntrophomonas wolfei subsp. wolfei str. Goettingen G311]	10.83	1	2	2	4	9.03608e+07	65176008	6.40225e+07		0				0			88.69	10.83	2	4	157	18.3179	10.0522
Swol_0288 114565852	ref YP_753006.1| hypothetical protein Swol_0288 [Syntrophomonas wolfei subsp. wolfei str. Goettingen G311]	21.35	1	3	3	9	5.10354e+07	2.39401e+08	1.84745e+08		0			275.8	21.35	3	7	121.879	14.04	2	2	178	20.1378	6.03662
Swol_0290 114565854	ref YP_753008.1| hypothetical protein Swol_0290 [Syntrophomonas wolfei subsp. wolfei str. Goettingen G311]	8.58	2	5	5	10	39139866	3.73774e+07	5.82575e+06		0			184.62	7.3	4	8	54.2	3.28	2	2	548	62.6472	8.83643
Swol_0291 114565855	ref YP_753009.1| beta-lactamase class C domain-containing protein [Syntrophomonas wolfei subsp. wolfei str. Goettingen G311]	16.96	1	7	7	11	2.29522e+07	33354081	2.08192e+07	88.2426	3.85	2	3	153.48	8.29	3	4	137.52	8.67	4	4	519	57.3426	4.97021
Swol_0305 114565865	ref YP_753019.1| RNA-metabolising metallo-beta-lactamase [Syntrophomonas wolfei subsp. wolfei str. Goettingen G311]	14.67	1	5	6	22	1.90084e+07	2.39352e+08	2.36429e+07	235.884	9.71	4	7	221	11.62	5	9	228.577	9.9	4	6	525	59.4618	6.27783
Swol_0306 114565866	ref YP_753020.1| hypothetical protein Swol_0306 [Syntrophomonas wolfei subsp. wolfei str. Goettingen G311]	20.96	1	10	10	18	1.80063e+07	6.10141e+07	4.1319e+07	97.5778	5.33	3	3	284.39	14.26	7	9	170.86	10.31	5	6	582	65.8762	6.59521
Swol_0307 114565867	ref YP_753021.1| 3-hydroxybutyryl-CoA dehydrogenase [Syntrophomonas wolfei subsp. wolfei str. Goettingen G311]	13.48	1	1	6	68	3.52763e+09	3.11114e+09	7.44636e+08	392.69	13.48	6	11		0				0			282	30.3089	6.30322
Swol_0308 114565868	ref YP_753022.1| acetyl-CoA C-acetyltransferase [Syntrophomonas wolfei subsp. wolfei str. Goettingen G311]	11.19	1	4	4	13	4.75524e+07	5.95162e+07	1.04703e+07	151.314	5.22	2	5	197.97	11.19	4	8		0			402	42.5879	6.87354
Swol_0309 114565869	ref YP_753023.1| acetyl-CoA hydrolase/transferase [Syntrophomonas wolfei subsp. wolfei str. Goettingen G311]	10.96	2	3	4	10	1.52222e+09	2.42493e+08	3.27683e+07	156.78	8.5	3	4	192.55	7.61	3	6		0			447	49.7741	5.45264
Swol_0314 114565874	ref YP_753028.1| hypothetical protein Swol_0314 [Syntrophomonas wolfei subsp. wolfei str. Goettingen G311]	11.37	1	2	2	2	0	2.16967e+07	9.51425e+06		0				0			86.76	11.37	2	2	255	28.0003	5.49072
Swol_0316 114565876	ref YP_753030.1| extracellular solute-binding protein [Syntrophomonas wolfei subsp. wolfei str. Goettingen G311]	44.31	1	9	9	44	1.4768e+08	1.56203e+09	3.95694e+08	227.98	11.37	2	6	870.22	44.31	9	23	642.19	29.02	6	15	255	28.3032	4.70361
Swol_0317 114565877	ref YP_753031.1| hypothetical protein Swol_0317 [Syntrophomonas wolfei subsp. wolfei str. Goettingen G311]	15.98	1	12	12	39	3.11719e+07	1.08563e+08	4.48527e+07	399.198	10.73	7	12	434.87	11.83	9	14	431.886	8.17	7	13	820	86.9846	5.05908
Swol_0318 114565878	ref YP_753032.1| small GTP-binding protein domain-containing protein [Syntrophomonas wolfei subsp. wolfei str. Goettingen G311]	16.92	1	7	7	26	3.75314e+07	6.71854e+07	2.24391e+07	341.791	12.19	5	12	293.11	14.43	5	9	161.685	9.45	4	5	402	44.3529	6.7417
Swol_0323 114565882	ref YP_753036.1| hypothetical protein Swol_0323 [Syntrophomonas wolfei subsp. wolfei str. Goettingen G311]	17.8	1	4	4	8	1.37167e+07	7.09317e+07	1.90959e+07	66.9393	6.06	2	3	64.56	7.95	2	2	62.12	9.85	2	3	264	29.4937	7.12256
Swol_0325 114565884	ref YP_753038.1| hypothetical protein Swol_0325 [Syntrophomonas wolfei subsp. wolfei str. Goettingen G311]	45.99	1	10	10	43	6.83871e+07	7.4995e+08	1.0188e+08	255.487	21.96	5	5	1067.59	45.99	10	25	520.45	32.94	7	13	337	35.9087	5.60498
Swol_0331 114565889	ref YP_753043.1| extracellular solute-binding protein [Syntrophomonas wolfei subsp. wolfei str. Goettingen G311]	42.05	1	15	15	104	8.47072e+08	3.22225e+09	3.70482e+09	571.399	27.22	8	18	1430.22	39.35	14	49	1174.48	27.49	9	37	371	41.2096	8.22119
Swol_0333 114565891	ref YP_753045.1| phosphatase [Syntrophomonas wolfei subsp. wolfei str. Goettingen G311]	53.98	1	6	6	20	1.79371e+07	8.28377e+07	2.65214e+07	131.07	17.61	2	4	395.7	45.45	5	9	209.88	28.98	3	7	176	19.155	7.53271
Swol_0334 114565892	ref YP_753046.1| response regulator receiver protein [Syntrophomonas wolfei subsp. wolfei str. Goettingen G311]	27.42	1	3	3	7	0	6.97089e+07	1.21302e+08		0			230.44	27.42	3	7		0			124	14.1224	4.94482
Swol_0335 114565893	ref YP_753047.1| MCP methylation inhibitor CheC [Syntrophomonas wolfei subsp. wolfei str. Goettingen G311]	13.08	1	3	3	11	1.84229e+07	8.78895e+07	5.55142e+07	116.199	7.94	2	3	92.94	13.08	3	5	68.22	13.08	3	3	214	23.7986	4.25928
Swol_0337 114565895	ref YP_753049.1| metal dependent phosphohydrolase [Syntrophomonas wolfei subsp. wolfei str. Goettingen G311]	11.07	1	5	5	5	1.31605e+07	3.03334e+07	0		0			153.16	11.07	5	5					515	58.4911	5.2876
Swol_0338 114565896	ref YP_753050.1| beta-lactamase-like protein [Syntrophomonas wolfei subsp. wolfei str. Goettingen G311]	12.36	1	3	3	5	0	1.05004e+08	2.24403e+07		0			123.49	12.36	3	5		0			275	31.0682	6.87354
Swol_0339 114565897	ref YP_753051.1| sulfonate transport system ATP-binding protein [Syntrophomonas wolfei subsp. wolfei str. Goettingen G311]	12.99	1	3	3	6	4.0474e+06	5.92401e+07	2.33798e+07		0			40.34	9.52	2	2	82.7104	12.99	3	4	231	25.6429	7.45947
Swol_0341 114565899	ref YP_753053.1| sulfonate transport system substrate-binding protein [Syntrophomonas wolfei subsp. wolfei str. Goettingen G311]	56.35	1	16	16	64	2.65881e+08	8.28426e+08	4.36263e+08	240.758	18.27	6	8	1075.83	56.35	16	37	567.64	31.58	10	19	323	35.6749	8.1333
Swol_0342 114565900	ref YP_753054.1| ABC1 family protein [Syntrophomonas wolfei subsp. wolfei str. Goettingen G311]	27.4	1	12	12	30	4.16022e+07	1.37485e+08	8.51991e+07	239.434	7.62	4	7	446.77	25.59	10	13	404.356	14.88	7	10	551	62.3402	6.72705
Swol_0343 114565901	ref YP_753055.1| transmembrane sensor-like domain-containing protein [Syntrophomonas wolfei subsp. wolfei str. Goettingen G311]	9.56	1	4	4	5	0	13350651	1.23232e+07		0			74	5.17	2	2	96.54	4.39	2	3	638	70.8102	5.56689
Swol_0345 114565903	ref YP_753057.1| septum site-determining protein [Syntrophomonas wolfei subsp. wolfei str. Goettingen G311]	32.1	1	2	2	4	151855044	0	5.81594e+07		0							106.27	32.1	2	4	81	9.35909	9.80322
Swol_0346 114565904	ref YP_753058.1| septum site-determining protein MinD [Syntrophomonas wolfei subsp. wolfei str. Goettingen G311]	50.92	1	11	11	39	2.33339e+08	6.41507e+08	3.35905e+08	185.417	12.82	3	5	830.24	43.22	9	22	323.46	30.04	7	12	273	30.0778	5.59229
Swol_0347 114565905	ref YP_753059.1| hypothetical protein Swol_0347 [Syntrophomonas wolfei subsp. wolfei str. Goettingen G311]	43.48	1	10	10	37	1.75283e+08	6.6437e+08	3.86565e+08	265.463	11.23	3	6	547.58	38.77	9	18	291.03	32.97	7	13	276	31.5155	5.12256
Swol_0353 114565911	ref YP_753065.1| chemotaxis protein CheA [Syntrophomonas wolfei subsp. wolfei str. Goettingen G311]	6.16	1	6	6	7	3.86604e+06	3.32238e+07	2.83435e+06		0			228.01	5.47	4	5	42.02	1.37	2	2	1023	117.588	4.83057
Swol_0355 114565912	ref YP_753066.1| response regulator receiver protein [Syntrophomonas wolfei subsp. wolfei str. Goettingen G311]	14.53	1	3	3	5	1.4555e+07	25096471	2.04182e+07	125.697	14.53	3	3		0			80.5539	9.4	2	2	234	26.1349	8.66064
Swol_0358 114565915	ref YP_753069.1| anthranilate phosphoribosyltransferase [Syntrophomonas wolfei subsp. wolfei str. Goettingen G311]	20.59	1	5	5	17	3.23608e+07	6.16782e+07	4.44748e+07	102.541	7.65	2	3	288.28	15.59	4	6	321.65	17.65	4	8	340	36.3806	5.12256
Swol_0359 114565916	ref YP_753070.1| indole-3-glycerol-phosphate synthase [Syntrophomonas wolfei subsp. wolfei str. Goettingen G311]	21.92	1	7	7	14	2.36598e+07	8.72e+07	4.88292e+07	98.55	6.92	2	3	177.85	18.46	5	7	95.99	10.38	3	4	260	28.7954	5.17334
Swol_0361 114565918	ref YP_753072.1| tryptophan synthase subunit beta [Syntrophomonas wolfei subsp. wolfei str. Goettingen G311]	41.71	1	15	15	51	2.92071e+08	7.49165e+08	4.64716e+08	233.158	14.32	5	7	641.4	33.92	11	27	354.809	27.39	11	17	398	43.5718	6.12549
Swol_0362 114565919	ref YP_753073.1| tryptophan synthase [Syntrophomonas wolfei subsp. wolfei str. Goettingen G311]	37.45	1	7	7	24	7265434	809301842	8.69891e+07	112.373	18.15	3	4	413.85	37.45	7	14	171.6	18.15	4	6	259	28.3989	5.16064
Swol_0363 114565920	ref YP_753074.1| 3-deoxy-7-phosphoheptulonate synthase [Syntrophomonas wolfei subsp. wolfei str. Goettingen G311]	8.89	1	2	3	3	1.1403e+07	3.35827e+07	2.54213e+07		0			44.31	6.3	2	2		0			270	29.0621	5.52881
Swol_0364 114565921	ref YP_753075.1| anthranilate synthase [Syntrophomonas wolfei subsp. wolfei str. Goettingen G311]	20.57	1	11	11	18	4.34119e+06	7.722e+07	1.41187e+07	82.425	2.72	2	2	451.85	19.35	10	14	70.76	3.13	2	2	734	82.3915	6.40479
Swol_0367 114565924	ref YP_753078.1| hypothetical protein Swol_0367 [Syntrophomonas wolfei subsp. wolfei str. Goettingen G311]	25.37	1	2	2	4	7.49517e+06	2.18696e+07	1.67038e+07		0			125.61	25.37	2	4		0			134	15.6302	9.75928
Swol_0368 114565925	ref YP_753079.1| superfamily I DNA/RNA helicase [Syntrophomonas wolfei subsp. wolfei str. Goettingen G311]	18.53	1	13	13	42	2.59907e+07	1.54939e+08	51226247	271.164	8.91	6	9	546.449	15.09	11	18	461.02	13.51	9	15	696	80.4182	5.57959
Swol_0369 114565926	ref YP_753080.1| DNA ligase (NAD(+)) [Syntrophomonas wolfei subsp. wolfei str. Goettingen G311]	32.22	1	17	17	41	1.91023e+07	134741528	2.22125e+07	271.863	11.65	6	8	758.84	28.74	14	22	377.383	18.61	10	11	661	73.9425	5.65576
Swol_0372 114565928	ref YP_753082.1| glutamyl-tRNA(Gln) amidotransferase subunit C [Syntrophomonas wolfei subsp. wolfei str. Goettingen G311]	43.62	1	2	2	3	0	1.47293e+08	5.94091e+07					85.12	43.62	2	3		0			94	10.5035	4.32275
Swol_0373 114565929	ref YP_753083.1| glutamyl-tRNA(Gln) amidotransferase subunit A [Syntrophomonas wolfei subsp. wolfei str. Goettingen G311]	48.25	1	20	20	56	9.70422e+07	5.14259e+08	2.23065e+08	134.873	6.57	3	4	942.84	43.53	17	31	511.05	28.54	14	21	487	53.1379	5.07178
Swol_0374 114565930	ref YP_753084.1| aspartyl/glutamyl-tRNA amidotransferase subunit B [Syntrophomonas wolfei subsp. wolfei str. Goettingen G311]	25	1	11	11	28	4.53567e+07	3.02474e+08	8.06659e+07	189.36	6.88	4	5	423.99	24.79	10	15	256.349	9.17	4	8	480	54.4585	5.10986
Swol_0375 114565931	ref YP_753085.1| trans-homoaconitate synthase [Syntrophomonas wolfei subsp. wolfei str. Goettingen G311]	51.28	1	17	17	50	260028331	4.99044e+08	5.29483e+08	179.482	7.44	3	5	1052.59	44.62	14	27	581.115	32.56	10	18	390	42.8899	5.51611
Swol_0376 114565932	ref YP_753086.1| 3-isopropylmalate dehydratase [Syntrophomonas wolfei subsp. wolfei str. Goettingen G311]	31.49	1	12	12	50	2.69261e+08	1.051e+09	1.76764e+08	276.008	12.74	4	8	772.73	29.57	11	28	454.896	24.04	8	14	416	44.3316	6.15088
Swol_0377 114565933	ref YP_753087.1| 3-isopropylmalate dehydratase small subunit family protein [Syntrophomonas wolfei subsp. wolfei str. Goettingen G311]	54.82	1	7	7	27	359949213	5.49325e+08	3.86592e+08	251.5	33.73	4	5	472.33	54.82	7	14	378.7	33.73	4	8	166	18.5214	5.12256
Swol_0378 114565934	ref YP_753088.1| isocitrate dehydrogenase [Syntrophomonas wolfei subsp. wolfei str. Goettingen G311]	63.27	1	24	24	86	3.25552e+08	1.33827e+09	7.9463e+08	472.56	25.83	11	16	1321.12	56.16	21	40	864.699	47.39	17	30	422	46.289	5.14795
Swol_0380 114565935	ref YP_753089.1| 5,10-methylenetetrahydrofolate reductase [Syntrophomonas wolfei subsp. wolfei str. Goettingen G311]	33.22	1	9	9	27	1.74308e+07	9.70623e+07	4.36844e+07	151.337	11.53	3	3	423.44	33.22	9	13	355.016	22.71	5	11	295	33.5492	6.44287
Swol_0382 114565937	ref YP_753091.1| copper amine oxidase-like protein [Syntrophomonas wolfei subsp. wolfei str. Goettingen G311]	6.45	1	2	2	2	0	15103016	0		0			91.65	6.45	2	2					403	44.1923	5.16064
Swol_0384 114565939	ref YP_753093.1| hypothetical protein Swol_0384 [Syntrophomonas wolfei subsp. wolfei str. Goettingen G311]	60.29	1	36	36	314	2.22018e+09	8.69399e+09	3.1793e+09	2316.72	32.19	19	67	4480.51	55.72	30	163	2387.7	49.67	28	84	612	68.1946	5.26221
Swol_0387 114565942	ref YP_753096.1| hypothetical protein Swol_0387 [Syntrophomonas wolfei subsp. wolfei str. Goettingen G311]	16.57	1	7	7	14	0	3.55542e+07	1.85213e+07		0			403.44	15.27	6	10	81.5782	5.21	3	4	537	62.9832	5.23682
Swol_0393 114565948	ref YP_753102.1| hypothetical protein Swol_0393 [Syntrophomonas wolfei subsp. wolfei str. Goettingen G311]	21.51	1	2	2	3	5.97449e+06	0	2.09815e+07	90.84	21.51	2	3						0			93	10.8624	6.55127
Swol_0394 114565949	ref YP_753103.1| 4Fe-4S ferredoxin, iron-sulfur binding [Syntrophomonas wolfei subsp. wolfei str. Goettingen G311]	28.04	1	5	5	17	5.71362e+07	1.2731e+08	1.06665e+08	175.69	17.46	3	5	307.32	27.51	4	8	193.305	17.99	3	4	189	20.8377	8.104
Swol_0395 114565950	ref YP_753104.1| CoB--CoM heterodisulfide reductase [Syntrophomonas wolfei subsp. wolfei str. Goettingen G311]	38.1	1	18	18	81	1.50775e+09	1.48063e+09	476459488	843.372	21.21	9	19	1324.8	36.36	15	38	791.19	20.78	11	24	462	49.9095	6.58057
Swol_0396 114565951	ref YP_753105.1| heterodisulfide reductase subunit [Syntrophomonas wolfei subsp. wolfei str. Goettingen G311]	24.23	1	4	4	10	1.39489e+08	1.24249e+08	1.35452e+08		0			136.28	19.07	3	5	142.81	24.23	4	5	194	21.1698	7.75244
Swol_0397 114565952	ref YP_753106.1| heterodisulfide reductase subunit A, selenocysteine-containing [Syntrophomonas wolfei subsp. wolfei str. Goettingen G311]	23.21	1	9	9	35	3.24345e+07	1.02832e+08	8.36489e+07	217	8.89	4	7	458.55	17.57	6	15	418.41	16.49	7	13	461	50.0939	7.63525
Swol_0398 114565953	ref YP_753107.1| heterodisulfide reductase subunit [Syntrophomonas wolfei subsp. wolfei str. Goettingen G311]	25.71	1	2	2	4	6.13032e+07	5.71489e+07	0		0			92.42	25.71	2	4		0			70	7.70289	7.07861
Swol_0399 114565954	ref YP_753108.1| hydrogenase, methyl-violgen-reducing type subunit delta, selenocysteine-containing [Syntrophomonas wolfei subsp. wolfei str. Goettingen G311]	48.08	1	2	2	4	2.61762e+07	0	5.56628e+07		0							118.529	48.08	2	4	52	5.97413	9.40771
Swol_0400 114565955	ref YP_753109.1| 4Fe-4S ferredoxin, iron-sulfur binding [Syntrophomonas wolfei subsp. wolfei str. Goettingen G311]	34.67	1	11	11	23	75735909	4.2266e+08	2.64733e+08	104.753	6	2	3	267.05	28	8	9	270.266	24.67	8	11	300	34.5771	5.65576
Swol_0401 114565956	ref YP_753110.1| 4Fe-4S ferredoxin, iron-sulfur binding [Syntrophomonas wolfei subsp. wolfei str. Goettingen G311]	37.46	1	13	13	43	1.73274e+08	4.30284e+08	3.38274e+08	223.622	22.12	7	8	635.92	32.74	11	23	333.85	16.81	6	12	339	38.1854	5.0083
Swol_0402 114565957	ref YP_753111.1| FAD/NAD(P)-binding oxidoreductase [Syntrophomonas wolfei subsp. wolfei str. Goettingen G311]	27.08	1	6	6	17	1.75632e+08	7.50453e+08	5.35585e+08	85.7123	9.03	2	2	226.17	18.77	4	8	204.854	17.33	4	7	277	30.9786	5.84619
Swol_0405 114565960	ref YP_753114.1| sugar ABC transporter periplasmic component-like protein [Syntrophomonas wolfei subsp. wolfei str. Goettingen G311]	63.47	1	27	27	186	1.18217e+09	4.14775e+09	2.57996e+09	1124.69	22.6	11	32	2569.12	61.19	24	87	2106.32	44.29	18	67	438	48.2591	5.8335
Swol_0406 114565961	ref YP_753115.1| hypothetical protein Swol_0406 [Syntrophomonas wolfei subsp. wolfei str. Goettingen G311]	31.2	1	11	11	34	2.37054e+07	3.69803e+08	3.8822e+07	163.2	14.83	4	5	645.15	31.2	11	22	243.69	14.83	4	7	391	42.5876	5.10986
Swol_0407 114565962	ref YP_753116.1| nitrogenase molybdenum-iron protein alpha and beta chains-like protein [Syntrophomonas wolfei subsp. wolfei str. Goettingen G311]	17.7	1	6	6	13	8.55807e+06	191403903	3.91418e+07		0			262.97	12.18	4	8	135.67	10.11	4	5	435	49.0468	6.40479
Swol_0408 114565963	ref YP_753117.1| nitrogenase [Syntrophomonas wolfei subsp. wolfei str. Goettingen G311]	48.43	1	9	9	29	1.84831e+08	4.29435e+08	3.336e+08	175.82	16.54	4	5	423.48	48.43	9	15	261.54	19.69	4	9	254	27.244	5.46533
Swol_0409 114565964	ref YP_753118.1| maltose ABC transportor [Syntrophomonas wolfei subsp. wolfei str. Goettingen G311]	19.45	1	5	5	9	9.43463e+06	3.43264e+07	2.16644e+07	77.3126	6.3	3	3	73.22	15.07	3	4	67.92	4.11	2	2	365	41.3916	7.86963
Swol_0410 114565965	ref YP_753119.1| (R)-2-hydroxyglutaryl-CoA dehydratase subunit beta [Syntrophomonas wolfei subsp. wolfei str. Goettingen G311]	37.83	1	11	11	52	3.84103e+08	6.25301e+08	3.7587e+08	285.233	12.7	5	9	1007.99	31.22	8	27	435.78	19.58	6	16	378	42.2283	5.13525
Swol_0411 114565966	ref YP_753120.1| CoA enzyme activase [Syntrophomonas wolfei subsp. wolfei str. Goettingen G311]	28.29	1	6	6	27	1.4816e+08	2.26885e+08	3.18219e+08	162.661	17.83	4	4	446.27	24.03	5	12	388.973	28.29	6	11	258	27.3881	5.87158
Swol_0412 114565967	ref YP_753121.1| (R)-2-hydroxyglutaryl-CoA dehydratase subunit beta [Syntrophomonas wolfei subsp. wolfei str. Goettingen G311]	57.55	1	25	25	136	8.32144e+08	3.90814e+09	1.43842e+09	956.586	21.93	10	24	2520.61	55.42	23	70	1430.88	40.57	17	42	424	47.3738	5.19873
Swol_0413 114565968	ref YP_753122.1| lipoprotein [Syntrophomonas wolfei subsp. wolfei str. Goettingen G311]	45.43	1	18	18	92	7.08863e+08	3.91022e+09	1.98666e+09	404.431	11.75	5	10	1845.19	45.43	18	61	593	30.81	10	21	383	42.7198	5.52881
Swol_0417 114565972	ref YP_753126.1| uroporphyrinogen decarboxylase [Syntrophomonas wolfei subsp. wolfei str. Goettingen G311]	31.09	1	10	10	31	2.95129e+07	2.65169e+08	1.30824e+08	131.89	5.32	2	3	426.97	19.33	6	17	338.95	23.81	7	11	357	38.8814	5.89697
Swol_0418 114565973	ref YP_753127.1| cobalamin-dependent methionine synthase, B12-binding [Syntrophomonas wolfei subsp. wolfei str. Goettingen G311]	31.82	1	7	7	29	1.82076e+08	3.25961e+08	4.357e+08	83.81	14.55	2	2	674.38	27.73	6	17	380.54	31.36	6	10	220	23.9523	4.65283
Swol_0419 114565974	ref YP_753128.1| methylcobalamin:coenzyme M methyltransferase [Syntrophomonas wolfei subsp. wolfei str. Goettingen G311]	30.17	1	7	7	19	2.47733e+06	1.73872e+08	1.99737e+07		0			662.98	26.72	6	12	291.76	12.36	3	7	348	37.6613	6.43018
Swol_0420 114565975	ref YP_753129.1| hypothetical protein Swol_0420 [Syntrophomonas wolfei subsp. wolfei str. Goettingen G311]	17.7	1	7	7	13	9.94688e+06	1.15574e+08	4.61629e+08		0			325.98	16.07	6	8	186.31	11.64	5	5	610	65.4184	5.12256
Swol_0421 114565976	ref YP_753130.1| hypothetical protein Swol_0421 [Syntrophomonas wolfei subsp. wolfei str. Goettingen G311]	18.57	1	5	5	7	2.56437e+07	23815058	4.46133e+06	112.775	10.1	3	3		0			165.01	11.4	3	4	307	34.3946	4.94482
Swol_0422 114565977	ref YP_753131.1| uroporphyrinogen decarboxylase (URO-D) [Syntrophomonas wolfei subsp. wolfei str. Goettingen G311]	32.42	1	9	9	12	1.70794e+07	9.4092e+06	2.98612e+07	122.933	10.24	4	4	86.46	9.9	2	2	163.01	17.41	5	6	293	32.3656	6.78564
Swol_0423 114565978	ref YP_753132.1| sugar ABC transporter substrate-binding protein [Syntrophomonas wolfei subsp. wolfei str. Goettingen G311]	51.14	1	15	15	44	1.10868e+08	1.26078e+09	1386028025	399.13	15.34	4	8	857.88	47.44	12	24	504.77	28.69	8	12	352	38.0525	5.5415
Swol_0426 114565981	ref YP_753135.1| sugar (aldose) ABC transporter ATPase [Syntrophomonas wolfei subsp. wolfei str. Goettingen G311]	15.26	1	6	6	14	1.5439e+07	3.61893e+07	2.38222e+07	94.96	3.82	2	3	105.5	7.83	3	4	220.26	11.85	5	7	498	54.8089	7.02002
Swol_0427 114565982	ref YP_753136.1| (R)-2-hydroxyglutaryl-CoA dehydratase subunit beta [Syntrophomonas wolfei subsp. wolfei str. Goettingen G311]	30.37	1	12	12	35	5.94923e+07	8.25704e+08	9.56079e+07	154.555	8.9	3	4	551.37	27.23	11	20	340.56	20.68	6	11	382	43.0279	5.38916
Swol_0428 114565983	ref YP_753137.1| (R)-hydroxyglutaryl-CoA dehydratase activator [Syntrophomonas wolfei subsp. wolfei str. Goettingen G311]	56.64	1	13	13	49	1.60972e+08	2.51061e+08	3.77298e+08	439.345	25.39	5	9	726.59	44.92	11	20	733.412	43.36	10	20	256	27.3682	7.00537
Swol_0429 114565984	ref YP_753138.1| CopY family transcriptional regulator [Syntrophomonas wolfei subsp. wolfei str. Goettingen G311]	25.21	1	3	3	4	1.10274e+07	8.79444e+06	2.68612e+06		0			75.67	25.21	3	4		0			119	13.6713	8.42627
Swol_0435 114565990	ref YP_753144.1| 3-hydroxybutyryl-CoA dehydrogenase [Syntrophomonas wolfei subsp. wolfei str. Goettingen G311]	47.34	1	6	6	20	7.18536e+07	1.1038e+08	4.01113e+08		0			294.78	38.16	4	8	339.34	47.34	6	12	207	22.1188	5.73193
Swol_0436 114565991	ref YP_753145.1| 4-hydroxybutyrate coenzyme A transferase [Syntrophomonas wolfei subsp. wolfei str. Goettingen G311]	60.54	1	25	26	287	4.59338e+09	1.05857e+10	4.28464e+09	1485.92	28.7	13	39	5384.73	58.07	25	186	1933.05	38.79	17	62	446	49.9191	6.13818
Swol_0437 114565992	ref YP_753146.1| hypothetical protein Swol_0437 [Syntrophomonas wolfei subsp. wolfei str. Goettingen G311]	49.45	1	23	23	92	6.20621e+08	1.03898e+09	6.07985e+08	528.47	28.7	12	20	985.08	45.25	20	41	876.675	37.09	16	31	453	51.2369	7.53271
Swol_0438 114565993	ref YP_753147.1| hypothetical protein Swol_0438 [Syntrophomonas wolfei subsp. wolfei str. Goettingen G311]	6.4	1	2	2	2	4.42856e+06	45946181	4.65808e+06		0			62.46	6.4	2	2		0			328	37.6681	6.43018
Swol_0440 114565994	ref YP_753148.1| class-III aminotransferase [Syntrophomonas wolfei subsp. wolfei str. Goettingen G311]	19.98	1	14	14	21	2.46436e+07	1.0071e+08	2.65106e+07		0			417.88	17.17	12	15	228.46	8.31	6	6	891	97.4873	5.40186
Swol_0441 114565995	ref YP_753149.1| hypothetical protein Swol_0441 [Syntrophomonas wolfei subsp. wolfei str. Goettingen G311]	30.43	1	6	6	14	1.91948e+07	9.91876e+07	70410576	118.53	18.01	3	4	143.44	18.01	4	6	136.71	17.39	3	4	161	18.5633	5.05908
Swol_0442 114565996	ref YP_753150.1| DegV family protein [Syntrophomonas wolfei subsp. wolfei str. Goettingen G311]	21.99	1	5	5	13	5.052e+07	79831125	6.89194e+07		0			315.43	17.18	4	7	182.95	16.15	4	6	291	31.3763	7.78174
Swol_0443 114565997	ref YP_753151.1| oxygen-independent coproporphyrinogen III oxidase [Syntrophomonas wolfei subsp. wolfei str. Goettingen G311]	25.77	1	7	7	16	3.59382e+07	7.99666e+07	4.6843e+07	89.96	9.62	2	2	133.19	16.15	4	6	187.55	20.62	6	8	291	33.5612	7.41553
Swol_0444 114565998	ref YP_753152.1| response regulator receiver protein [Syntrophomonas wolfei subsp. wolfei str. Goettingen G311]	27.48	1	5	5	10	0	9.14232e+07	8.8358e+06		0			172.9	27.48	5	7	75.2	10.69	2	3	262	30.481	7.31299
Swol_0445 114565999	ref YP_753153.1| magnesium chelatase [Syntrophomonas wolfei subsp. wolfei str. Goettingen G311]	30.35	1	11	11	46	2.51304e+08	7.65439e+08	8.87868e+07	412.127	19.4	7	11	693.64	28.36	10	23	447.93	14.93	5	12	402	45.1644	6.22705
Swol_0446 114566000	ref YP_753154.1| Mg-chelatase subunit ChlD-like protein [Syntrophomonas wolfei subsp. wolfei str. Goettingen G311]	28.04	1	11	11	15	0	3.89362e+08	0		0			565.57	28.04	11	15					592	67.211	7.84033
Swol_0449 114566002	ref YP_753156.1| glutamate racemase [Syntrophomonas wolfei subsp. wolfei str. Goettingen G311]	21.35	1	6	6	9	1.15305e+07	7.77308e+07	3.54686e+07		0			147.1	13.48	3	5	165.58	14.61	3	4	267	29.3219	5.47803
Swol_0452 114566004	ref YP_753158.1| CoA-substrate-specific enzyme activase [Syntrophomonas wolfei subsp. wolfei str. Goettingen G311]	11.16	1	2	2	2	0	3.18594e+07	1.52727e+07		0				0			66.27	11.16	2	2	251	27.3098	5.42725
Swol_0453 114566005	ref YP_753159.1| tRNA nucleotidyltransferase [Syntrophomonas wolfei subsp. wolfei str. Goettingen G311]	43.51	1	9	9	35	2.82233e+07	8.52594e+08	2.11398e+08	174.094	23.43	5	6	555.31	38.08	8	18	429.98	16.74	4	11	239	26.0604	4.97021
Swol_0454 114566006	ref YP_753160.1| HAM1 protein [Syntrophomonas wolfei subsp. wolfei str. Goettingen G311]	10.89	1	2	2	8	9579285	3.36716e+07	9.33603e+06	75.302	10.89	2	2	116.89	10.89	2	4	51.2281	10.89	2	2	202	22.0235	5.09717
Swol_0456 114566008	ref YP_753162.1| hypothetical protein Swol_0456 [Syntrophomonas wolfei subsp. wolfei str. Goettingen G311]	18.26	1	7	8	12	6.79329e+06	3.8419e+07	1.37419e+07	63.25	4.44	2	2	196.12	12.97	6	6	172.99	10.07	4	4	586	65.9839	5.87158
Swol_0459 114566011	ref YP_753165.1| hypothetical protein Swol_0459 [Syntrophomonas wolfei subsp. wolfei str. Goettingen G311]	52.99	1	11	11	33	5.40717e+07	4.31964e+08	7.72136e+07	174.03	14.18	4	7	533.75	46.64	8	13	333.423	33.58	7	13	268	29.2064	5.13525
Swol_0462 114566014	ref YP_753168.1| thioredoxin [Syntrophomonas wolfei subsp. wolfei str. Goettingen G311]	53.21	1	6	6	36	6.44129e+08	2.1564e+09	1.37657e+09	437.042	52.29	5	10	684.29	40.37	4	16	403.82	39.45	3	10	109	11.853	4.97021
Swol_0463 114566015	ref YP_753169.1| recombination factor protein RarA [Syntrophomonas wolfei subsp. wolfei str. Goettingen G311]	11.59	1	5	5	16	7.22818e+06	9.55619e+06	1.99884e+07	218.93	9.32	4	7		0			296.22	11.59	5	9	440	48.5872	6.53662
Swol_0468 114566020	ref YP_753174.1| alanyl-tRNA synthetase [Syntrophomonas wolfei subsp. wolfei str. Goettingen G311]	31.25	1	27	27	76	5.82008e+07	1.92306e+08	1.1138e+08	308.161	10.34	9	11	1203.5	26.14	23	44	626.273	18.64	15	21	880	98.0958	5.16064
Swol_0469 114566021	ref YP_753175.1| hypothetical protein Swol_0469 [Syntrophomonas wolfei subsp. wolfei str. Goettingen G311]	25.56	1	2	2	3	0	8.08303e+07	0		0			67.97	25.56	2	3		0			90	10.2372	5.41455
Swol_0472 114566024	ref YP_753178.1| hypothetical protein Swol_0472 [Syntrophomonas wolfei subsp. wolfei str. Goettingen G311]	10	1	5	5	11	9.09067e+06	1.04784e+07	1.17145e+07	54.282	3.53	2	2	92.92	6.27	3	4	111.541	7.65	4	5	510	57.1891	5.07178
Swol_0473 114566025	ref YP_753179.1| periplasmic solute-binding protein [Syntrophomonas wolfei subsp. wolfei str. Goettingen G311]	17.1	1	6	6	9	24179923	5.32401e+07	4.34391e+07		0			183.15	11.59	3	5	101.5	11.01	4	4	345	39.5834	6.65381
Swol_0474 114566026	ref YP_753180.1| collagenase family protease [Syntrophomonas wolfei subsp. wolfei str. Goettingen G311]	13.14	1	5	5	9	0	9.86309e+07	1.02134e+07		0			174.33	10.46	3	6	81.11	8.27	3	3	411	45.9876	5.65576
Swol_0475 114566027	ref YP_753181.1| CRISPR-associated helicase Cas3 domain-containing protein [Syntrophomonas wolfei subsp. wolfei str. Goettingen G311]	9.9	1	5	5	5	2.65704e+07	1.1817e+07	0		0			157.57	9.9	5	5		0			717	80.6836	6.66846
Swol_0476 114566028	ref YP_753182.1| hypothetical protein Swol_0476 [Syntrophomonas wolfei subsp. wolfei str. Goettingen G311]	12.27	1	2	2	3	0	3.9142e+07	0					106.24	12.27	2	3					220	25.8832	6.31592
Swol_0477 114566029	ref YP_753183.1| hypothetical protein Swol_0477 [Syntrophomonas wolfei subsp. wolfei str. Goettingen G311]	21.83	1	10	10	15	2.28828e+07	87736608	1.70019e+07	67.99	4.67	2	2	363.45	21.83	9	11	73.16	4.67	2	2	600	67.0045	7.13721
Swol_0478 114566030	ref YP_753184.1| hypothetical protein Swol_0478 [Syntrophomonas wolfei subsp. wolfei str. Goettingen G311]	25	1	7	7	19	8.0178e+07	1.08365e+08	8.80639e+07	178.09	14.58	4	6	233.15	17.01	5	7	195.26	19.79	5	6	288	32.7627	6.44287
Swol_0487 114566039	ref YP_753193.1| MaoC-like dehydratase [Syntrophomonas wolfei subsp. wolfei str. Goettingen G311]	31.79	1	4	4	5	0	8.66799e+07	0					250.65	31.79	4	5		0			151	16.9306	6.31592
Swol_0488 114566040	ref YP_753194.1| butyryl-CoA dehydrogenase [Syntrophomonas wolfei subsp. wolfei str. Goettingen G311]	18.73	1	7	7	22	3.49606e+07	117290712	3.13234e+07	177.715	11.61	4	5	379.01	16.09	6	12	148.945	10.29	4	5	379	40.9526	7.32764
Swol_0490 114566042	ref YP_753196.1| chaperone protein DnaK [Syntrophomonas wolfei subsp. wolfei str. Goettingen G311]	45.26	1	34	35	122	1.95103e+08	8.72224e+08	7.04053e+08	536.493	18.46	11	14	1517.14	33.07	23	50	1923.88	41.73	29	58	623	67.7755	5.07178
Swol_0491 114566043	ref YP_753197.1| dnaJ domain-containing protein [Syntrophomonas wolfei subsp. wolfei str. Goettingen G311]	18.53	1	5	5	9	0	3.90312e+07	5.42799e+07		0			84.33	10	2	2	239.29	12.35	4	7	340	37.7205	8.54346
Swol_0492 114566044	ref YP_753198.1| hypothetical protein Swol_0492 [Syntrophomonas wolfei subsp. wolfei str. Goettingen G311]	35.87	1	2	2	2	2.04272e+06	3.62375e+07	1.39492e+07		0			73.17	35.87	2	2		0			92	10.8018	5.2749
Swol_0493 114566045	ref YP_753199.1| ATPase [Syntrophomonas wolfei subsp. wolfei str. Goettingen G311]	44.1	1	33	35	126	1.5823e+08	3.94597e+08	3.09033e+08	875.486	25.12	18	26	1766.27	38.54	27	51	1802.78	29.63	23	49	864	97.0921	5.36377
Swol_0495 114566046	ref YP_753200.1| hypothetical protein Swol_0495 [Syntrophomonas wolfei subsp. wolfei str. Goettingen G311]	45.98	1	4	4	10	6.19728e+07	6.33251e+07	100287234	80.75	26.44	2	2	170.1	25.29	2	4	97.98	35.63	3	4	87	10.0292	5.0083
Swol_0496 114566047	ref YP_753201.1| hypothetical protein Swol_0496 [Syntrophomonas wolfei subsp. wolfei str. Goettingen G311]	14.71	1	2	2	2	3.34238e+07	3.04844e+07	5.79534e+07		0				0			48.86	14.71	2	2	102	11.7392	8.66064
Swol_0516 114566067	ref YP_753221.1| type I restriction-modification system R subunit (endonuclease) [Syntrophomonas wolfei subsp. wolfei str. Goettingen G311]	3.95	1	4	4	5	0	1.4032e+07	0					157.77	3.95	4	5		0			1115	128.164	5.40186
Swol_0519 114566070	ref YP_753224.1| pyruvate carboxylase [Syntrophomonas wolfei subsp. wolfei str. Goettingen G311]	16	1	16	16	25	8.86123e+06	1.0905e+08	1.62431e+07		0			551.52	14.6	15	18	192.53	6.12	6	7	1144	127.365	6.26514
Swol_0523 114566074	ref YP_753228.1| HAD family phosphatase [Syntrophomonas wolfei subsp. wolfei str. Goettingen G311]	24.71	1	6	6	12	2.60735e+07	5.95761e+07	2.10588e+07	53.5597	9.2	2	2	73.62	14.37	3	3	181.908	23.56	5	7	174	20.1768	9.12939
Swol_0524 114566075	ref YP_753229.1| shikimate 5-dehydrogenase [Syntrophomonas wolfei subsp. wolfei str. Goettingen G311]	16.9	1	4	4	10	7.5256e+06	3.14645e+07	9.0962e+06		0			187.1	13.79	3	5	166.07	11.03	3	5	290	31.7726	5.94775
Swol_0527 114566078	ref YP_753232.1| chorismate synthase [Syntrophomonas wolfei subsp. wolfei str. Goettingen G311]	23.74	1	7	7	17	7.75888e+07	1.37377e+08	5.60219e+07		0			381.63	21.72	6	11	265.58	11.62	4	6	396	44.1585	6.81494
Swol_0528 114566079	ref YP_753233.1| shikimate kinase [Syntrophomonas wolfei subsp. wolfei str. Goettingen G311]	11.31	1	2	2	2	0	0	3.10068e+07									74.94	11.31	2	2	168	19.2724	9.18799
Swol_0529 114566080	ref YP_753234.1| 3-dehydroquinate synthase [Syntrophomonas wolfei subsp. wolfei str. Goettingen G311]	24.32	1	6	6	11	100304870	1.28743e+08	9.35386e+07		0			380.49	24.32	6	11		0			366	40.6926	6.7417
Swol_0530 114566081	ref YP_753235.1| hypothetical protein Swol_0530 [Syntrophomonas wolfei subsp. wolfei str. Goettingen G311]	30.3	1	12	12	27	5.98141e+07	6.64782e+07	2.14772e+07	225.016	10.71	5	7	513.11	22.55	8	16	125.25	5.01	2	4	439	50.2298	5.84619
Swol_0532 114566083	ref YP_753237.1| twitching motility protein [Syntrophomonas wolfei subsp. wolfei str. Goettingen G311]	8.86	1	3	3	3	6.13614e+06	1.86246e+07	9.50909e+06		0			87.03	8.86	3	3		0			350	39.0255	6.91748
Swol_0544 114566095	ref YP_753249.1| 3-dehydroquinate dehydratase [Syntrophomonas wolfei subsp. wolfei str. Goettingen G311]	15.79	1	2	2	2	1.10333e+07	58942307	3.11863e+07		0				0			69.59	15.79	2	2	152	16.7325	5.08447
Swol_0545 114566096	ref YP_753250.1| aminopeptidase P [Syntrophomonas wolfei subsp. wolfei str. Goettingen G311]	11.2	1	4	4	10	12272307	2.4165e+07	19399641	70.529	4.2	2	3	158.73	8.96	3	4	126.76	5.88	2	3	357	39.9748	5.19873
Swol_0546 114566097	ref YP_753251.1| translation elongation factor P [Syntrophomonas wolfei subsp. wolfei str. Goettingen G311]	15.68	1	2	2	7	0	3.38781e+08	0		0			480.2	15.68	2	7		0			185	20.4304	5.2749
Swol_0558 114566109	ref YP_753263.1| pyruvate carboxylase subunit B [Syntrophomonas wolfei subsp. wolfei str. Goettingen G311]	34.59	1	16	16	51	1.02701e+08	6.97549e+08	2.04041e+08	181.451	8.96	6	7	1068.38	32.7	14	30	424.355	19.34	9	14	636	70.7976	5.18604
Swol_0559 114566110	ref YP_753264.1| biotin carboxylase [Syntrophomonas wolfei subsp. wolfei str. Goettingen G311]	34.3	1	10	10	27	1.16049e+07	4.55986e+08	1.30698e+08		0			802.12	34.3	10	17	393.59	19.6	6	10	449	49.4721	5.65576
Swol_0561 114566111	ref YP_753265.1| hypothetical protein Swol_0561 [Syntrophomonas wolfei subsp. wolfei str. Goettingen G311]	31.34	1	5	5	16	3.41422e+08	9.04115e+08	4.0489e+08		0			272.15	20.9	3	9	168.13	29.1	3	7	134	14.4296	4.67822
Swol_0562 114566112	ref YP_753266.1| hypothetical protein Swol_0562 [Syntrophomonas wolfei subsp. wolfei str. Goettingen G311]	14.53	1	2	2	10	1.88763e+08	3.61065e+08	2.90005e+08	116.19	14.53	2	2	218.84	14.53	2	6	104.37	14.53	2	2	179	19.2686	8.85107
Swol_0564 114566114	ref YP_753268.1| hypothetical protein Swol_0564 [Syntrophomonas wolfei subsp. wolfei str. Goettingen G311]	23.13	1	2	2	2	9.87069e+06	2.43295e+07	53446604		0			176.98	23.13	2	2		0			134	15.1577	5.07178
Swol_0566 114566116	ref YP_753270.1| methenyltetrahydrofolate cyclohydrolase [Syntrophomonas wolfei subsp. wolfei str. Goettingen G311]	26.35	1	6	6	22	1.7091e+07	6.91007e+07	1.68329e+07	177.53	15.16	4	5	276.05	22.74	5	9	210.27	11.55	3	8	277	29.5856	5.2876
Swol_0569 114566119	ref YP_753273.1| polyprenyl synthetase [Syntrophomonas wolfei subsp. wolfei str. Goettingen G311]	17.94	1	5	5	9	9.52256e+06	3.75731e+07	14730891		0			68.04	10.96	3	3	175.277	15.61	4	6	301	32.9017	5.17334
Swol_0571 114566121	ref YP_753275.1| hypothetical protein Swol_0571 [Syntrophomonas wolfei subsp. wolfei str. Goettingen G311]	24.24	1	3	3	16	9.71156e+07	1.87186e+08	1.32484e+08	74.5507	11.36	2	3	204.85	24.24	3	7	177	24.24	3	6	132	14.8037	4.52588
Swol_0580 114566127	ref YP_753281.1| hypothetical protein Swol_0580 [Syntrophomonas wolfei subsp. wolfei str. Goettingen G311]	14.93	1	6	6	10	0	1.93366e+07	3.79013e+06	70.11	4.05	2	2	187.86	10.66	4	5	98.25	6.82	3	3	469	54.6652	8.08936
Swol_0582 114566129	ref YP_753283.1| deoxyxylulose-5-phosphate synthase [Syntrophomonas wolfei subsp. wolfei str. Goettingen G311]	12.38	1	7	7	17	7.20483e+06	3.19705e+07	1.35209e+07	162.07	5.17	3	4	273.73	5.17	3	5	255.231	10.82	6	8	638	69.4499	5.80811
Swol_0584 114566131	ref YP_753285.1| NAD(+) kinase [Syntrophomonas wolfei subsp. wolfei str. Goettingen G311]	21.27	1	6	6	16	2.86435e+07	65790878	2.79446e+07	67.4975	7.84	2	2	191.76	17.16	5	7	161.25	14.55	4	7	268	29.7018	6.01123
Swol_0587 114566133	ref YP_753287.1| DNA repair and genetic recombination protein [Syntrophomonas wolfei subsp. wolfei str. Goettingen G311]	16.61	1	7	7	12	1.39389e+07	22608443	1.7818e+07	76.3926	4.46	2	2	164.01	8.57	3	4	154.76	11.79	5	6	560	63.4448	4.88135
Swol_0588 114566134	ref YP_753288.1| heat shock protein, molecular chaperone [Syntrophomonas wolfei subsp. wolfei str. Goettingen G311]	78.01	1	14	14	93	5.66999e+08	8.65752e+08	2.02632e+09	338.222	54.61	7	11	1186.72	60.28	9	41	1136.61	71.63	11	41	141	16.3824	5.47803
Swol_0590 114566136	ref YP_753290.1| response regulator receiver protein [Syntrophomonas wolfei subsp. wolfei str. Goettingen G311]	14.18	1	4	4	4	0	4.15946e+07	1.58792e+07		0			50.47	7.84	2	2	74.57	6.34	2	2	268	30.2339	5.43994
Swol_0593 114566139	ref YP_753293.1| glycosyl transferase family protein [Syntrophomonas wolfei subsp. wolfei str. Goettingen G311]	15.67	1	3	3	5	2.30024e+06	0	5.16889e+06	60.38	8.21	2	2					73.19	15.67	3	3	268	28.9392	7.50342
Swol_0595 114566141	ref YP_753295.1| tripeptidase [Syntrophomonas wolfei subsp. wolfei str. Goettingen G311]	25.33	1	7	7	20	3.85056e+07	8.31362e+07	6.22015e+07	197.97	9.87	4	6	205.48	16	4	7	248.596	14.67	5	7	375	40.428	5.0083
Swol_0599 114566145	ref YP_753299.1| hypothetical protein Swol_0599 [Syntrophomonas wolfei subsp. wolfei str. Goettingen G311]	23.88	1	4	4	5	0	2.73889e+07	5.37819e+06		0			124.54	18.41	3	3	57.6	13.43	2	2	201	21.2373	5.30029
Swol_0600 114566146	ref YP_753300.1| response regulator receiver protein [Syntrophomonas wolfei subsp. wolfei str. Goettingen G311]	12.96	1	3	3	4	4.83499e+06	1.29474e+07	0		0			187.37	12.96	3	4		0			301	33.6297	5.59229
Swol_0602 114566148	ref YP_753302.1| manganese-dependent inorganic pyrophosphatase [Syntrophomonas wolfei subsp. wolfei str. Goettingen G311]	36.67	1	14	14	42	1.11956e+08	2.10926e+08	61712420	426.235	14.67	7	13	419.51	34.44	11	15	469.93	22.89	9	14	450	50.8195	5.05908
Swol_0603 114566149	ref YP_753303.1| hypothetical protein Swol_0603 [Syntrophomonas wolfei subsp. wolfei str. Goettingen G311]	23.08	1	2	2	6	1.60572e+07	0	7.13116e+06		0				0			160.877	23.08	2	6	104	11.7511	4.52588
Swol_0604 114566150	ref YP_753304.1| hypothetical protein Swol_0604 [Syntrophomonas wolfei subsp. wolfei str. Goettingen G311]	18.6	1	2	2	5	0	353373372	1.741e+08		0				0			195.052	18.6	2	5	129	14.8656	5.07178
Swol_0608 114566154	ref YP_753308.1| phosphopentomutase [Syntrophomonas wolfei subsp. wolfei str. Goettingen G311]	10.51	1	4	4	6	5.77697e+06	3.1806e+07	0		0			155.37	10.51	4	6		0			390	42.3996	5.24951
Swol_0609 114566155	ref YP_753309.1| pyrimidine-nucleoside phosphorylase [Syntrophomonas wolfei subsp. wolfei str. Goettingen G311]	17.51	1	6	6	6	0	1.09827e+07	1.66056e+07		0			79.83	7.37	3	3	91.37	10.14	3	3	434	46.2925	5.59229
Swol_0610 114566156	ref YP_753310.1| hypothetical protein Swol_0610 [Syntrophomonas wolfei subsp. wolfei str. Goettingen G311]	23.45	1	3	3	6	8.69587e+06	3.69806e+07	8249895		0			106.02	13.79	2	3	94.9	17.24	2	3	145	17.1078	6.58057
Swol_0614 114566160	ref YP_753314.1| anti-sigma F factor [Syntrophomonas wolfei subsp. wolfei str. Goettingen G311]	18.92	1	2	2	3	0	3.16032e+07	0		0			61.41	18.92	2	3					148	16.7783	4.91943
Swol_0623 114566169	ref YP_753323.1| cation transporting ATPase-like protein [Syntrophomonas wolfei subsp. wolfei str. Goettingen G311]	22.76	1	14	14	43	2.54916e+07	1.26977e+08	3.72509e+07	367.627	10	6	10	562.65	17.47	11	17	564.859	15.52	10	16	870	93.7273	5.36377
Swol_0639 114566183	ref YP_753337.1| phosphomethylpyrimidine kinase [Syntrophomonas wolfei subsp. wolfei str. Goettingen G311]	37.24	1	14	14	51	2.55102e+08	8.27159e+08	5.10386e+08	363.477	17.93	6	10	764.74	37.24	12	23	416.161	31.03	10	18	290	30.9832	6.15088
Swol_0640 114566184	ref YP_753338.1| hydroxyethylthiazole kinase [Syntrophomonas wolfei subsp. wolfei str. Goettingen G311]	21.43	1	5	5	8	0	1.83586e+08	1.73846e+08		0			130.28	9.77	2	3	163.32	21.43	5	5	266	28.2597	4.89404
Swol_0641 114566185	ref YP_753339.1| thiamine-phosphate diphosphorylase [Syntrophomonas wolfei subsp. wolfei str. Goettingen G311]	60.77	1	11	11	34	3.022e+08	1.89736e+08	2.15672e+08	223.214	22.01	4	7	502.96	56.94	9	15	430.01	45.93	8	12	209	22.7521	5.23682
Swol_0642 114566186	ref YP_753340.1| phosphoserine phosphatase [Syntrophomonas wolfei subsp. wolfei str. Goettingen G311]	8.84	1	2	2	5	1.33119e+07	93025142	2.23261e+07		0				0			144.502	8.84	2	5	215	24.8269	4.7417
Swol_0643 114566187	ref YP_753341.1| thiamine biosynthesis protein ThiC [Syntrophomonas wolfei subsp. wolfei str. Goettingen G311]	36.79	1	14	14	47	1.19251e+08	4.77888e+08	1.98585e+08	290.532	16.75	7	9	665.73	32.31	12	24	321.32	25.71	10	14	424	46.6135	5.40186
Swol_0644 114566188	ref YP_753342.1| tryptophan synthase subunit beta [Syntrophomonas wolfei subsp. wolfei str. Goettingen G311]	59.6	1	22	22	100	1.89504e+09	4.95376e+09	2.34819e+09	470.382	24.94	11	17	1724.66	57.4	20	55	863.138	28.48	12	28	453	50.3446	5.88428
Swol_0646 114566190	ref YP_753344.1| hypothetical protein Swol_0646 [Syntrophomonas wolfei subsp. wolfei str. Goettingen G311]	11.86	1	3	3	5	0	1.44925e+08	3.04691e+07		0			130.12	11.86	3	5		0			371	40.9924	6.11279
Swol_0647 114566191	ref YP_753345.1| HD-GYP domain-containing protein [Syntrophomonas wolfei subsp. wolfei str. Goettingen G311]	7.06	1	2	2	4	895832	119824668	1.0356e+07		0				0			132.2	7.06	2	4	340	38.772	5.61768
Swol_0648 114566192	ref YP_753346.1| non-specific DNA-binding protein HBsu [Syntrophomonas wolfei subsp. wolfei str. Goettingen G311]	40.91	1	4	4	9	0	1.13479e+09	1.26776e+09		0			95.25	24.55	3	4	129.29	30.91	3	5	110	11.6597	10.1108
Swol_0649 114566193	ref YP_753347.1| hypothetical protein Swol_0649 [Syntrophomonas wolfei subsp. wolfei str. Goettingen G311]	13.56	1	6	6	10	0	5.28366e+07	1.79475e+07		0			254.16	13.56	6	6	234.11	9.8	4	4	612	66.1424	5.23682
Swol_0650 114566194	ref YP_753348.1| crotonase [Syntrophomonas wolfei subsp. wolfei str. Goettingen G311]	39.68	1	11	11	43	3.64312e+07	5.42194e+08	6.99795e+07	97.4033	10.32	3	3	785.81	39.68	10	24	508.34	25	8	16	252	28.2054	5.2876
Swol_0651 114566195	ref YP_753349.1| short chain dehydrogenase/reductase family oxidoreductase [Syntrophomonas wolfei subsp. wolfei str. Goettingen G311]	41.67	1	10	10	37	8.29707e+07	3.33908e+08	1.8073e+08	169.312	22.62	5	5	627.48	33.33	8	20	375.296	33.73	8	12	252	27.0741	6.26514
Swol_0652 114566196	ref YP_753350.1| phosphatase [Syntrophomonas wolfei subsp. wolfei str. Goettingen G311]	53.35	1	20	20	75	1.10271e+08	3.61824e+08	1.82521e+08	546.932	24.48	10	18	910.61	41.8	15	32	614.343	35.1	15	25	433	49.8414	4.97021
Swol_0653 114566197	ref YP_753351.1| histidinol-phosphatase [Syntrophomonas wolfei subsp. wolfei str. Goettingen G311]	10.16	1	2	2	2	0	1.2578e+07	0					70.36	10.16	2	2		0			256	29.2391	6.03662
Swol_0655 114566199	ref YP_753353.1| hypothetical protein Swol_0655 [Syntrophomonas wolfei subsp. wolfei str. Goettingen G311]	55.65	1	5	5	16	1.5483e+08	8.92266e+07	2.09574e+08	109.56	18.26	2	4	173.77	55.65	5	7	166.28	43.48	4	5	115	13.3237	4.97021
Swol_0657 114566201	ref YP_753355.1| NADH dehydrogenase (quinone) [Syntrophomonas wolfei subsp. wolfei str. Goettingen G311]	7.97	1	4	4	5	5.41071e+06	1.48548e+07	8.78999e+06		0			163	6.61	3	3	88.5	3.22	2	2	590	63.7639	5.07178
Swol_0658 114566202	ref YP_753356.1| glutamate synthase beta chain-like oxidoreductase [Syntrophomonas wolfei subsp. wolfei str. Goettingen G311]	26.45	1	13	14	48	4.29409e+07	2.60972e+08	1.49869e+08	263.346	7.7	5	7	808.22	24.85	13	29	242.962	7.27	5	12	688	74.9215	5.08447
Swol_0659 114566203	ref YP_753357.1| PpiC-type peptidyl-prolyl cis-trans isomerase [Syntrophomonas wolfei subsp. wolfei str. Goettingen G311]	39.2	1	11	11	33	5.44038e+07	143731576	1.22213e+08	127.349	9.88	3	4	637.84	35.49	10	19	381.85	23.77	6	10	324	36.5507	5.32568
Swol_0660 114566204	ref YP_753358.1| Fe2+/Zn2+ uptake regulation proteins [Syntrophomonas wolfei subsp. wolfei str. Goettingen G311]	20.55	1	3	3	8	2.03177e+07	2.90925e+07	9.75644e+07		0			111.65	14.38	2	3	171.86	20.55	3	5	146	16.9825	6.93213
Swol_0661 114566205	ref YP_753359.1| Fe2+ transport system protein B-like protein [Syntrophomonas wolfei subsp. wolfei str. Goettingen G311]	13.31	1	7	7	26	4.31616e+07	5.93151e+07	3.01903e+08	151.31	3.33	2	4	233.27	7.32	3	8	437.51	13.31	7	14	601	65.5274	6.37939
Swol_0662 114566206	ref YP_753360.1| Fe2+ transport protein [Syntrophomonas wolfei subsp. wolfei str. Goettingen G311]	32.14	1	2	2	3	0	0	3.33093e+07		0							142.707	32.14	2	3	84	9.11898	11.3267
Swol_0663 114566207	ref YP_753361.1| chromosome partitioning ATPase-like protein [Syntrophomonas wolfei subsp. wolfei str. Goettingen G311]	27.52	1	5	5	10	2.34258e+07	1.06968e+08	29087742	90.87	13.09	2	2	202.42	24.83	4	6	102.55	10.74	2	2	298	32.0906	5.92236
Swol_0664 114566208	ref YP_753362.1| ABC transporter ATP-binding protein [Syntrophomonas wolfei subsp. wolfei str. Goettingen G311]	43.95	1	11	11	27	6.86793e+07	5.64657e+08	1.97968e+08	109.84	12.5	3	3	508.93	33.47	9	17	211.43	29.84	7	7	248	27.6175	5.5415
Swol_0665 114566209	ref YP_753363.1| hypothetical protein Swol_0665 [Syntrophomonas wolfei subsp. wolfei str. Goettingen G311]	43.32	1	12	12	54	1.01328e+08	462487968	2.15978e+08	309.869	17.59	4	8	829.2	43.32	12	25	634.096	40.39	10	21	307	33.4412	5.64307
Swol_0667 114566211	ref YP_753365.1| pyruvoyl-dependent arginine decarboxylase [Syntrophomonas wolfei subsp. wolfei str. Goettingen G311]	27.63	1	4	4	8	21677702	8.97952e+07	6.15832e+07	67.18	15.79	2	2		0			197.45	27.63	4	6	152	16.3474	4.88135
Swol_0668 114566212	ref YP_753366.1| spermidine synthase [Syntrophomonas wolfei subsp. wolfei str. Goettingen G311]	50.18	1	9	10	33	5.73849e+06	3.5053e+08	1.73066e+08		0			579.59	46.15	8	18	443.831	35.16	7	15	273	30.7184	4.75439
Swol_0669 114566213	ref YP_753367.1| hypothetical protein Swol_0669 [Syntrophomonas wolfei subsp. wolfei str. Goettingen G311]	18.4	1	5	5	12	0	5.91411e+07	2.03793e+07		0			180.93	15.63	4	7	107.8	8.68	3	5	288	32.2937	5.10986
Swol_0670 114566214	ref YP_753368.1| rubrerythrin [Syntrophomonas wolfei subsp. wolfei str. Goettingen G311]	71.51	1	18	18	90	3.44808e+08	1.13449e+09	1.13443e+09	795.044	47.49	9	21	1153.41	68.16	16	35	1047.35	46.37	10	34	179	20.4628	5.14795
Swol_0671 114566215	ref YP_753369.1| hypothetical protein Swol_0671 [Syntrophomonas wolfei subsp. wolfei str. Goettingen G311]	40.28	1	9	9	40	8.28637e+07	3.03362e+08	3.44676e+08	211.535	27.78	5	7	437.72	30.56	6	16	498.124	29.86	6	17	144	16.6797	4.64014
Swol_0672 114566216	ref YP_753370.1| tryptophan--tRNA ligase [Syntrophomonas wolfei subsp. wolfei str. Goettingen G311]	35.05	1	13	13	29	3.11562e+07	2.82122e+08	9.20115e+07	135.042	9.37	3	5	441.67	29	9	11	404.95	28.4	9	13	331	37.5263	6.39209
Swol_0675 114566219	ref YP_753373.1| acetyl-CoA C-acetyltransferase [Syntrophomonas wolfei subsp. wolfei str. Goettingen G311]	78.36	1	28	28	170	4.62007e+09	1.00495e+10	6.67802e+09	873.611	39.8	14	30	3128.65	78.36	28	94	1472.04	51.24	19	46	402	42.1065	6.771
Swol_0677 114566221	ref YP_753375.1| 3-octaprenyl-4-hydroxybenzoate carboxy-lyase [Syntrophomonas wolfei subsp. wolfei str. Goettingen G311]	25.52	1	11	11	35	3.39959e+07	174616754	38474590	281.208	10.37	5	11	545.13	21.78	9	18	155.907	6.64	3	6	482	54.1857	5.57959
Swol_0679 114566223	ref YP_753377.1| 3-octaprenyl-4-hydroxybenzoate carboxy-lyase [Syntrophomonas wolfei subsp. wolfei str. Goettingen G311]	16.58	1	3	3	4	1.9739e+07	5.06036e+07	0		0			137.81	16.58	3	4		0			199	22.0844	6.18896
Swol_0680 114566224	ref YP_753378.1| trans-hexaprenyltranstransferase [Syntrophomonas wolfei subsp. wolfei str. Goettingen G311]	22.05	1	6	6	16	2.5596e+07	9.44394e+07	3.05067e+07	69.992	7.14	2	2	299.47	22.05	6	9	186.21	10.56	3	5	322	36.2709	5.94775
Swol_0682 114566226	ref YP_753380.1| twin arginine-targeting protein translocase [Syntrophomonas wolfei subsp. wolfei str. Goettingen G311]	36.67	1	3	3	12	3.26871e+08	3.35101e+06	3.09987e+07	226.179	36.67	3	8		0			132.84	20	2	4	60	6.71268	5.31299
Swol_0685 114566228	ref YP_753382.1| hydroxymethylbilane synthase [Syntrophomonas wolfei subsp. wolfei str. Goettingen G311]	9.48	1	2	2	3	0	2.44576e+07	0		0			145.27	9.48	2	3					306	33.2626	6.07471
Swol_0687 114566229	ref YP_753383.1| hypothetical protein Swol_0687 [Syntrophomonas wolfei subsp. wolfei str. Goettingen G311]	42.18	1	17	17	43	4.06698e+07	1.24131e+08	6.96306e+07	532.128	14.65	7	14	454.13	27.13	11	14	441.45	26.93	10	15	505	55.1956	7.95752
Swol_0688 114566230	ref YP_753384.1| metallo cofactor biosynthesis protein [Syntrophomonas wolfei subsp. wolfei str. Goettingen G311]	53.85	1	18	18	56	2.44557e+07	8.37611e+08	6.99912e+07	220.014	14.62	5	7	1051.79	52.05	17	34	493.52	23.59	7	15	390	44.208	5.68115
Swol_0690 114566231	ref YP_753385.1| delta-aminolevulinic acid dehydratase [Syntrophomonas wolfei subsp. wolfei str. Goettingen G311]	52.15	1	16	16	55	172500575	3.59764e+08	1.04219e+08	401.78	23.93	6	11	1040.24	52.15	15	32	363.681	36.2	9	12	326	36.2394	5.51611
Swol_0691 114566232	ref YP_753386.1| radical SAM protein [Syntrophomonas wolfei subsp. wolfei str. Goettingen G311]	15.02	1	4	4	9	3.01728e+07	117501468	5.18683e+07	112.61	12.01	3	3	111.09	11.41	3	3	153.83	6.91	2	3	333	37.5155	6.39209
Swol_0692 114566233	ref YP_753387.1| AsnC family transcriptional regulator [Syntrophomonas wolfei subsp. wolfei str. Goettingen G311]	23.08	1	3	3	14	3.96608e+07	4.67183e+07	2.66098e+07	134.81	17.95	2	4	258.16	23.08	3	6	185.56	23.08	3	4	156	17.66	5.37646
Swol_0693 114566234	ref YP_753388.1| AsnC family transcriptional regulator [Syntrophomonas wolfei subsp. wolfei str. Goettingen G311]	16.03	1	2	2	3	6.24015e+06	7.04116e+07	1.56822e+07		0			82.1	16.03	2	3		0			156	18.3615	7.43018
Swol_0694 114566235	ref YP_753389.1| glutamate-1-semialdehyde-2,1-aminomutase [Syntrophomonas wolfei subsp. wolfei str. Goettingen G311]	19.03	1	6	6	17	3.79008e+07	1.67142e+08	4.56209e+07	77.08	5.57	2	2	371.6	19.03	6	11	101.624	8.12	3	4	431	46.4966	5.92236
Swol_0695 114566236	ref YP_753390.1| protein-glutamate O-methyltransferase [Syntrophomonas wolfei subsp. wolfei str. Goettingen G311]	25.87	1	5	5	12	1.37164e+07	6.8261e+07	2.22068e+07		0			309.7	25.87	5	9	75.905	6.95	2	3	259	30.4517	8.73389
Swol_0696 114566237	ref YP_753391.1| electron transfer flavoprotein subunit beta [Syntrophomonas wolfei subsp. wolfei str. Goettingen G311]	51.59	1	12	13	175	1.62275e+09	1.30385e+10	6086935461	1297.04	36.51	8	37	3441.81	50.79	12	96	1475.39	49.6	11	42	252	26.2639	5.17334
Swol_0697 114566238	ref YP_753392.1| electron transfer flavoprotein subunit alpha [Syntrophomonas wolfei subsp. wolfei str. Goettingen G311]	53.31	1	20	20	254	5.70207e+08	2.40188e+10	5.67405e+09	1875.39	27.13	10	48	4147.04	53.31	20	124	2860.57	51.1	16	82	317	33.0223	6.02393
Swol_0698 114566239	ref YP_753393.1| iron-sulfur-binding reductase [Syntrophomonas wolfei subsp. wolfei str. Goettingen G311]	26.19	1	20	20	125	7.58606e+08	6.99137e+09	1.23783e+09	611.443	11.62	10	17	2252.52	26.19	20	73	1024.58	19.75	15	35	714	81.3636	5.75732
Swol_0699 114566240	ref YP_753394.1| pantetheine-phosphate adenylyltransferase [Syntrophomonas wolfei subsp. wolfei str. Goettingen G311]	34.78	1	4	4	16	1.01983e+08	5.59587e+08	6.91941e+07	78.557	16.15	2	2	401.51	34.78	4	8	254.82	25.47	3	6	161	17.7892	5.84619
Swol_0700 114566241	ref YP_753395.1| hypothetical protein Swol_0700 [Syntrophomonas wolfei subsp. wolfei str. Goettingen G311]	15.22	1	2	2	2	0	1.29771e+07	1.90113e+07		0			45.72	15.22	2	2		0			138	16.0353	4.85596
Swol_0701 114566242	ref YP_753396.1| hypothetical protein Swol_0701 [Syntrophomonas wolfei subsp. wolfei str. Goettingen G311]	13.07	1	2	2	3	2.67329e+07	0	1.85018e+07		0							96.4118	13.07	2	3	176	20.008	7.48877
Swol_0703 114566244	ref YP_753398.1| pyridoxal phosphate-dependent enzyme [Syntrophomonas wolfei subsp. wolfei str. Goettingen G311]	16.75	1	5	5	8	1.24276e+08	1.12197e+08	2.90307e+07		0			105.23	16.75	5	5	69.76	6.6	3	3	394	43.3649	5.36377
Swol_0704 114566245	ref YP_753399.1| hexapeptide transferase family protein [Syntrophomonas wolfei subsp. wolfei str. Goettingen G311]	13.4	1	2	2	3	0	6.11133e+07	0		0			115.26	13.4	2	3					194	21.1105	6.85889
Swol_0705 114566246	ref YP_753400.1| UDP-glucose 6-dehydrogenase [Syntrophomonas wolfei subsp. wolfei str. Goettingen G311]	17.12	1	7	7	11	9.94189e+06	1.25026e+07	5.69232e+06	125.51	5.25	2	2	153.52	10.96	5	6	105.08	8.22	3	3	438	48.911	5.09717
Swol_0706 114566247	ref YP_753401.1| oxidoreductase [Syntrophomonas wolfei subsp. wolfei str. Goettingen G311]	12.99	1	4	4	7	1.58805e+07	5.58828e+07	0	132.625	6.34	2	3	89.11	12.99	4	4		0			331	36.8633	5.78271
Swol_0707 114566248	ref YP_753402.1| nucleotide sugar epimerase [Syntrophomonas wolfei subsp. wolfei str. Goettingen G311]	18.27	1	5	5	10	9.95307e+06	1.17862e+08	2.36353e+07	87.37	11.15	3	3	137.72	13.93	4	5	72.58	7.43	2	2	323	36.883	8.35303
Swol_0710 114566251	ref YP_753405.1| NAD dependent epimerase/dehydratase family protein [Syntrophomonas wolfei subsp. wolfei str. Goettingen G311]	32.94	1	12	12	49	2.63465e+08	4.06391e+08	2.33393e+08	347.985	13.65	4	8	1009.12	32.34	11	28	423.975	23.44	9	13	337	37.874	6.3667
Swol_0711 114566252	ref YP_753406.1| DegT/DnrJ/EryC1/StrS aminotransferase family protein [Syntrophomonas wolfei subsp. wolfei str. Goettingen G311]	29.38	1	11	12	45	5.47841e+07	3.86707e+08	1.90564e+08	263.781	22.16	8	10	580.35	29.38	10	20	416.691	20.62	9	15	388	43.5509	6.52197
Swol_0712 114566253	ref YP_753407.1| asparagine synthetase [Syntrophomonas wolfei subsp. wolfei str. Goettingen G311]	19.81	1	11	11	23	1.91822e+07	108950564	2.01358e+07	179.091	6.39	4	6	378.65	17.73	9	13	111.71	6.07	4	4	626	72.8544	6.20166
Swol_0714 114566255	ref YP_753409.1| hypothetical protein Swol_0714 [Syntrophomonas wolfei subsp. wolfei str. Goettingen G311]	7.8	1	2	2	2	0	3.48902e+07	1.49246e+07					109.43	7.8	2	2		0			346	38.7862	5.47803
Swol_0716 114566257	ref YP_753411.1| pyridoxal phosphate-dependent enzyme [Syntrophomonas wolfei subsp. wolfei str. Goettingen G311]	19.05	1	4	4	5	6.3264e+06	2.88672e+07	1.67961e+07		0			78.52	7.48	2	2	182.38	11.56	2	3	294	32.8452	8.1333
Swol_0725 114566265	ref YP_753419.1| glycosyl transferase, group 1 [Syntrophomonas wolfei subsp. wolfei str. Goettingen G311]	11.52	1	4	4	4	0	1.58036e+07	0					96.59	11.52	4	4					382	44.0774	8.54346
Swol_0726 114566266	ref YP_753420.1| polysaccharide biosynthesis domain-containing protein [Syntrophomonas wolfei subsp. wolfei str. Goettingen G311]	40.36	1	13	13	32	1.4041e+07	4.14817e+08	5.94673e+07	151.03	9.5	3	5	458.17	35.01	11	15	341.82	28.78	9	12	337	38.3165	7.18115
Swol_0727 114566267	ref YP_753421.1| carbohydrate oxidoreductase [Syntrophomonas wolfei subsp. wolfei str. Goettingen G311]	43.05	1	9	9	25	5.00489e+07	3.41416e+08	8.85152e+07	113.758	11.59	3	3	674.11	43.05	9	17	235.11	14.9	4	5	302	33.7094	7.79639
Swol_0728 114566268	ref YP_753422.1| UDP-N-acetylglucosamine 2-epimerase [Syntrophomonas wolfei subsp. wolfei str. Goettingen G311]	28	1	7	7	13	36885057	1.09221e+08	3.1344e+07		0			242.8	25.33	6	7	175.48	10.4	4	6	375	42.8742	7.04932
Swol_0746 114566285	ref YP_753439.1| hypothetical protein Swol_0746 [Syntrophomonas wolfei subsp. wolfei str. Goettingen G311]	11.55	1	4	4	11	4.51961e+06	3.536e+07	6.20041e+06		0			277.52	11.55	4	7	155.761	9.3	3	4	355	41.0081	5.69385
Swol_0750 114566289	ref YP_753443.1| hypothetical protein Swol_0750 [Syntrophomonas wolfei subsp. wolfei str. Goettingen G311]	30.2	1	6	6	8	1.08758e+08	7.89012e+07	8.09993e+06		0			158.76	30.2	6	6	64.16	12.87	2	2	202	23.2756	5.10986
Swol_0751 114566290	ref YP_753444.1| mannose-1-phosphate guanylyltransferase [Syntrophomonas wolfei subsp. wolfei str. Goettingen G311]	8.1	1	2	2	6	5.6845e+07	48534522	5.34483e+06		0			247.02	8.1	2	6		0			321	35.2967	4.67822
Swol_0755 114566294	ref YP_753448.1| hypothetical protein Swol_0755 [Syntrophomonas wolfei subsp. wolfei str. Goettingen G311]	17.37	1	20	20	57	2.03151e+08	3.48995e+08	8.41777e+07	415.411	5.98	8	11	774.59	13.95	15	26	601.491	13.04	15	20	1756	187.838	4.69092
Swol_0758 114566297	ref YP_753451.1| hypothetical protein Swol_0758 [Syntrophomonas wolfei subsp. wolfei str. Goettingen G311]	35.83	1	4	4	14	9.52455e+07	1.34215e+08	1.96943e+08	171.707	35.83	4	5	259.11	26.67	3	6	183.314	25.83	3	3	120	12.824	5.18604
Swol_0759 114566298	ref YP_753452.1| hypothetical protein Swol_0759 [Syntrophomonas wolfei subsp. wolfei str. Goettingen G311]	20.15	1	9	9	26	3.23063e+07	8.32476e+07	1.78172e+07	235.159	10.07	5	7	351.87	17.22	7	11	292.2	8.06	4	8	546	59.3605	4.81787
Swol_0763 114566301	ref YP_753455.1| vacuolar-type H+-ATPase subunit H [Syntrophomonas wolfei subsp. wolfei str. Goettingen G311]	47.65	1	8	8	32	3.57954e+07	8.87639e+07	3.97113e+07	108.27	16.11	3	4	499.31	37.58	6	22	119.03	17.45	3	6	149	17.2668	5.04639
Swol_0765 114566303	ref YP_753457.1| phospholipase [Syntrophomonas wolfei subsp. wolfei str. Goettingen G311]	22.06	1	5	5	10	3.20786e+07	1.89073e+07	1.90025e+07	161.397	18.01	4	5	58.27	8.46	2	2	101.23	8.82	2	3	272	29.3804	5.36377
Swol_0767 114566305	ref YP_753459.1| phosphate acetyltransferase [Syntrophomonas wolfei subsp. wolfei str. Goettingen G311]	63.64	1	16	16	71	7.91068e+08	3.73211e+09	6.69421e+08	359.728	23.94	7	10	1279.05	58.18	13	41	600.87	38.18	9	20	330	34.5309	5.35107
Swol_0768 114566306	ref YP_753460.1| hypothetical protein Swol_0768 [Syntrophomonas wolfei subsp. wolfei str. Goettingen G311]	70.03	1	28	28	192	6.42616e+09	1.65799e+10	2.76782e+09	1292.51	39.8	16	33	3179.31	69.52	25	98	2051.32	50.38	19	61	397	43.392	6.07471
Swol_0769 114566307	ref YP_753461.1| metal-binding protein [Syntrophomonas wolfei subsp. wolfei str. Goettingen G311]	8.6	1	2	2	2	4.24629e+07	9.77346e+07	8.10222e+07		0			54.97	8.6	2	2		0			186	20.9395	5.18604
Swol_0771 114566309	ref YP_753463.1| hypothetical protein Swol_0771 [Syntrophomonas wolfei subsp. wolfei str. Goettingen G311]	51.56	1	14	14	48	1.06728e+08	6.03848e+08	1.84308e+08	448.865	29.38	8	12	900.04	38.44	10	23	532.133	24.38	7	13	320	34.5308	5.19873
Swol_0773 114566311	ref YP_753465.1| ribonuclease III [Syntrophomonas wolfei subsp. wolfei str. Goettingen G311]	31.33	1	5	5	11	1.47197e+07	9.90868e+07	3.17151e+07	78.4523	8.58	2	2	240.03	26.18	4	7	73.7406	8.58	2	2	233	26.1606	6.02393
Swol_0777 114566315	ref YP_753469.1| signal recognition particle GTPase-like protein [Syntrophomonas wolfei subsp. wolfei str. Goettingen G311]	25.57	1	5	5	8	1.05517e+07	1.22948e+08	1.77735e+07	101.282	7.87	2	2	186.11	17.7	3	3	131.11	13.11	3	3	305	33.299	5.63037
Swol_0778 114566316	ref YP_753470.1| 5'-methylthioadenosine phosphorylase [Syntrophomonas wolfei subsp. wolfei str. Goettingen G311]	26.24	1	6	6	12	3.32535e+07	1.07948e+08	5.75994e+07	72.4158	7.22	2	2	257.83	23.19	5	8	73.44	8.75	2	2	263	28.7917	6.52197
Swol_0779 114566317	ref YP_753471.1| S-methyl-5-thioribose-1-phosphate isomerase [Syntrophomonas wolfei subsp. wolfei str. Goettingen G311]	8.09	1	2	2	4	7.2079e+06	1.91191e+07	0		0			209.94	8.09	2	4		0			346	38.2976	5.61768
Swol_0780 114566318	ref YP_753472.1| L-fuculose phosphate aldolase [Syntrophomonas wolfei subsp. wolfei str. Goettingen G311]	22.27	1	3	3	5	0	4.61265e+07	9.1412e+06		0			96.77	12.73	2	2	104.91	22.27	3	3	220	24.2659	8.01611
Swol_0781 114566319	ref YP_753473.1| amidohydrolase family protein [Syntrophomonas wolfei subsp. wolfei str. Goettingen G311]	22.74	1	8	8	19	9.30499e+07	2.02717e+08	8.29121e+07	118.45	5.8	2	3	357.51	19.26	7	9	229.7	14.39	4	7	431	47.547	5.10986
Swol_0782 114566320	ref YP_753474.1| molybdopterin-guanine dinucleotide biosynthesis protein B [Syntrophomonas wolfei subsp. wolfei str. Goettingen G311]	14.37	1	2	2	5	1.47742e+07	6.24699e+07	21581288		0			124.09	14.37	2	3	57.21	14.37	2	2	160	18.1956	5.23682
Swol_0783 114566321	ref YP_753475.1| NADH dehydrogenase I subunit E [Syntrophomonas wolfei subsp. wolfei str. Goettingen G311]	27.7	1	4	4	12	1.25674e+08	3.67034e+08	6.58023e+07	57.47	12.16	2	2	140.78	27.7	4	6	109.37	21.62	3	4	148	16.2782	6.52197
Swol_0784 114566322	ref YP_753476.1| NADH dehydrogenase (quinone) [Syntrophomonas wolfei subsp. wolfei str. Goettingen G311]	20.83	1	7	8	26	2.4973e+07	7.72426e+08	9.52013e+07	235.793	7.84	3	5	327.96	20.83	7	12	237.56	14.95	5	9	408	44.2085	6.21436
Swol_0785 114566323	ref YP_753477.1| NADH dehydrogenase I subunit G [Syntrophomonas wolfei subsp. wolfei str. Goettingen G311]	42.78	1	13	13	51	5.80158e+07	5.44699e+08	8.1402e+07	402.272	21.25	7	12	711.59	39.09	12	23	584.65	24.65	7	16	353	38.5168	6.52197
Swol_0786 114566324	ref YP_753478.1| formate dehydrogenase subunit alpha [Syntrophomonas wolfei subsp. wolfei str. Goettingen G311]	24.57	1	10	10	30	4.35977e+07	7.04238e+08	7.03246e+07	119.817	9.64	4	5	508.4	24.57	10	17	266.503	12.1	5	8	529	58.2217	5.42725
Swol_0788 114566326	ref YP_753480.1| butyryl-CoA dehydrogenase [Syntrophomonas wolfei subsp. wolfei str. Goettingen G311]	26.84	1	8	8	31	5.81378e+07	2.63815e+08	1.90151e+07	265.957	9.21	3	6	875.21	26.84	8	21	176.707	9.21	3	4	380	41.1705	5.22412
Swol_0789 114566327	ref YP_753481.1| acetyl-CoA C-acetyltransferase [Syntrophomonas wolfei subsp. wolfei str. Goettingen G311]	46.4	1	11	11	22	1.45834e+08	5.89036e+08	5.74749e+07	124.096	5.21	2	4	508.71	46.4	11	14	96.45	7.94	3	4	403	42.903	6.44287
Swol_0790 114566328	ref YP_753482.1| enoyl-CoA hydratase/carnithine racemase [Syntrophomonas wolfei subsp. wolfei str. Goettingen G311]	44.23	1	7	8	16	1.17967e+07	1.70863e+08	5.14978e+06	170.793	9.62	2	4	426.29	44.23	8	12		0			260	27.8922	5.16064
Swol_0791 114566329	ref YP_753483.1| 3-hydroxybutyryl-CoA dehydrogenase [Syntrophomonas wolfei subsp. wolfei str. Goettingen G311]	17.38	1	2	7	70	3.52763e+09	3.11114e+09	7.44636e+08		0			940.85	17.02	6	41		0			282	30.3831	5.84619
Swol_0796 114566334	ref YP_753488.1| hypothetical protein Swol_0796 [Syntrophomonas wolfei subsp. wolfei str. Goettingen G311]	20.36	1	5	5	17	6.69533e+07	102585497	7.7894e+07	113.01	10.91	3	3	217.28	13.45	3	5	295.67	17.82	4	9	275	32.1799	4.99561
Swol_0797 114566335	ref YP_753489.1| formate dehydrogenase subunit gamma [Syntrophomonas wolfei subsp. wolfei str. Goettingen G311]	11.35	1	3	3	8	1.94814e+07	346457096	4.60578e+07		0			87.14	7.86	2	3	137.18	11.35	3	5	229	25.7131	7.63525
Swol_0798 114566336	ref YP_753490.1| formate dehydrogenase iron-sulfur subunit [Syntrophomonas wolfei subsp. wolfei str. Goettingen G311]	50.75	1	12	12	43	2.72845e+08	1.14531e+09	3.93176e+08	170.694	10.9	3	5	604.38	47.74	10	19	571.178	41.73	10	19	266	29.9356	7.2251
Swol_0799 114566337	ref YP_753491.1| formate dehydrogenase [Syntrophomonas wolfei subsp. wolfei str. Goettingen G311]	46.77	1	31	31	84	2.00777e+08	1.07487e+09	2.93858e+08	458.724	15.98	12	17	1290.95	40.42	26	48	459.9	19.15	15	19	851	95.5185	7.10791
Swol_0800 114566338	ref YP_753492.1| formate dehydrogenase-O, major subunit, selenocysteine-containing [Syntrophomonas wolfei subsp. wolfei str. Goettingen G311]	42.67	1	8	8	35	4.42945e+07	5.32501e+08	1.07399e+08	166.079	18.1	3	3	645.2	42.67	8	22	322.906	29.74	6	10	232	25.8542	8.29443
Swol_0801 114566339	ref YP_753493.1| molybdenum cofactor biosynthesis protein [Syntrophomonas wolfei subsp. wolfei str. Goettingen G311]	41.31	1	21	21	67	1.26757e+08	4.37087e+08	163327106	291.889	13.93	7	8	1586.2	39.75	20	41	596.082	21.28	12	18	639	71.1099	6.03662
Swol_0802 114566340	ref YP_753494.1| hypothetical protein Swol_0802 [Syntrophomonas wolfei subsp. wolfei str. Goettingen G311]	28.11	1	9	9	35	4.75571e+07	382883798	8.26604e+07	300.189	11.44	5	10	343.82	20.65	6	11	411.942	15.92	6	14	402	43.7927	5.26221
Swol_0803 114566341	ref YP_753495.1| hypothetical protein Swol_0803 [Syntrophomonas wolfei subsp. wolfei str. Goettingen G311]	6.67	1	2	2	2	2.51211e+07	15981391	9.13643e+06	70.16	6.67	2	2		0				0			255	29.3825	6.94678
Swol_0805 114566343	ref YP_753497.1| single-stranded DNA-specific exonuclease-like protein [Syntrophomonas wolfei subsp. wolfei str. Goettingen G311]	3.43	1	2	2	2	0	3.40226e+07	0		0			48.34	3.43	2	2		0			932	105.697	7.6792
Swol_0806 114566344	ref YP_753498.1| GTP diphosphokinase [Syntrophomonas wolfei subsp. wolfei str. Goettingen G311]	11.99	1	8	8	19	16595412	6.49542e+07	1.86047e+07	105.382	6.54	4	4	407.55	10.08	6	10	136.04	5.31	4	5	734	84.5903	7.07861
Swol_0808 114566346	ref YP_753500.1| beta-lactamase-like protein [Syntrophomonas wolfei subsp. wolfei str. Goettingen G311]	40.58	1	6	6	24	8.35016e+07	1.68567e+08	8.57967e+07	273.066	24.15	4	7	348.29	40.58	6	11	206.832	24.15	4	6	207	22.5604	5.51611
Swol_0809 114566347	ref YP_753501.1| phospho-2-dehydro-3-deoxyheptonate aldolase [Syntrophomonas wolfei subsp. wolfei str. Goettingen G311]	48.93	1	12	13	59	3.86155e+08	2.78349e+08	2.08618e+09	439.03	32.14	8	12	485.49	35.36	8	15	1121.55	46.43	12	32	280	30.2838	7.34229
Swol_0810 114566348	ref YP_753502.1| prephenate dehydratase [Syntrophomonas wolfei subsp. wolfei str. Goettingen G311]	14.39	1	5	5	5	0	1.68894e+07	1.76976e+08		0				0			165.905	14.39	5	5	278	31.1719	5.5415
Swol_0811 114566349	ref YP_753503.1| histidine--tRNA ligase [Syntrophomonas wolfei subsp. wolfei str. Goettingen G311]	27.96	1	10	10	34	8.97916e+07	698930427	3.40468e+08	175.376	10.43	4	6	559.28	25.12	9	19	296.622	20.14	7	9	422	48.2351	7.25439
Swol_0812 114566350	ref YP_753504.1| aspartyl-tRNA synthetase [Syntrophomonas wolfei subsp. wolfei str. Goettingen G311]	51.88	1	26	26	125	6.35002e+08	1.48698e+09	1.57987e+09	671.335	21.16	11	22	1634.59	51.88	25	53	1476.69	46.08	20	50	586	66.8242	5.2749
Swol_0814 114566352	ref YP_753506.1| HhH-GPD [Syntrophomonas wolfei subsp. wolfei str. Goettingen G311]	11.71	1	2	2	2	0	55352034	0		0			70.44	11.71	2	2		0			222	25.4894	8.04541
Swol_0815 114566353	ref YP_753507.1| phenylacetate--CoA ligase [Syntrophomonas wolfei subsp. wolfei str. Goettingen G311]	53.08	1	30	30	254	4.73717e+09	9.56757e+09	1.05549e+10	1492.87	32.8	16	52	3835.52	53.08	29	125	2166.26	31.89	19	77	439	49.2255	5.52881
Swol_0816 114566354	ref YP_753508.1| amino acid-binding ACT [Syntrophomonas wolfei subsp. wolfei str. Goettingen G311]	45.77	1	8	8	104	4.61422e+09	7.7292e+09	15029835452	456.086	35.21	5	17	1135.25	45.77	8	39	1494.66	36.62	6	48	142	15.7182	5.13525
Swol_0817 114566355	ref YP_753509.1| hypothetical protein Swol_0817 [Syntrophomonas wolfei subsp. wolfei str. Goettingen G311]	11.19	1	2	2	5	3.48034e+07	1.40151e+08	57217748	61.29	11.19	2	2	64.45	11.19	2	3		0			143	16.5925	4.98291
Swol_0820 114566357	ref YP_753511.1| peptidoglycan glycosyltransferase [Syntrophomonas wolfei subsp. wolfei str. Goettingen G311]	5.25	1	2	2	2	0	1.912e+07	0					81.78	5.25	2	2		0			705	77.1983	7.48877
Swol_0821 114566358	ref YP_753512.1| UDP-N-acetylmuramyl-tripeptide synthetase [Syntrophomonas wolfei subsp. wolfei str. Goettingen G311]	6.13	1	3	3	3	0	4.54873e+07	4.32573e+06		0			97.73	6.13	3	3		0			489	54.142	5.99854
Swol_0822 114566359	ref YP_753513.1| murein precusor biosynthesis bifunctional protein [Syntrophomonas wolfei subsp. wolfei str. Goettingen G311]	4.29	1	2	2	2	5.81134e+06	1.10535e+07	0		0			42.88	4.29	2	2		0			466	50.6665	6.56592
Swol_0824 114566361	ref YP_753515.1| UDP-N-acetylmuramoylalanine--D-glutamate ligase [Syntrophomonas wolfei subsp. wolfei str. Goettingen G311]	17.88	1	6	6	8	193747	3.71164e+07	6.30674e+06	81.35	6.18	2	2	235.74	15.23	5	6		0			453	49.4738	6.11279
Swol_0826 114566363	ref YP_753517.1| undecaprenyldiphospho-muramoylpentapeptide beta- N-acetylglucosaminyltransferase [Syntrophomonas wolfei subsp. wolfei str. Goettingen G311]	10.08	1	3	3	4	1.62539e+06	1.88856e+07	3.35174e+06		0			87.57	10.08	3	4		0			367	40.6505	8.86572
Swol_0827 114566364	ref YP_753518.1| UDP-N-acetylmuramate--alanine ligase [Syntrophomonas wolfei subsp. wolfei str. Goettingen G311]	7.74	1	3	3	7	9.2807e+06	6.59766e+06	3.34306e+06		0			135.43	7.74	3	4	141.06	7.74	3	3	465	51.1465	6.25244
Swol_0832 114566369	ref YP_753523.1| cell division protein FtsA [Syntrophomonas wolfei subsp. wolfei str. Goettingen G311]	7.07	1	2	2	2	0	27580527	408047		0				0			89.48	7.07	2	2	410	44.6356	5.10986
Swol_0833 114566370	ref YP_753524.1| hypothetical protein Swol_0833 [Syntrophomonas wolfei subsp. wolfei str. Goettingen G311]	51.55	1	13	13	43	8.14905e+07	3.27454e+08	1.43331e+08	261.18	18.87	6	8	1028.23	39.44	9	22	456.071	19.15	6	13	355	37.4965	5.04639
Swol_0838 114566374	ref YP_753528.1| adenine-specific DNA-methyltransferase [Syntrophomonas wolfei subsp. wolfei str. Goettingen G311]	6.54	1	2	2	2	0	1.50311e+07	0		0			59.35	6.54	2	2					459	53.1761	6.32861
Swol_0839 114566375	ref YP_753529.1| DNA uptake Rossmann fold nucleotide-binding protein [Syntrophomonas wolfei subsp. wolfei str. Goettingen G311]	6.35	1	2	2	3	3.62452e+07	1.7304e+07	2.8492e+06		0			110.46	6.35	2	3		0			362	39.8239	7.32764
Swol_0840 114566376	ref YP_753530.1| DNA topoisomerase [Syntrophomonas wolfei subsp. wolfei str. Goettingen G311]	23.34	1	13	13	28	9.10229e+07	2.0655e+08	6.69504e+07	289.012	10.52	6	8	312.75	16.71	8	10	318.97	9.37	6	10	694	78.6327	8.83643
Swol_0843 114566379	ref YP_753533.1| ATP-dependent protease peptidase subunit [Syntrophomonas wolfei subsp. wolfei str. Goettingen G311]	13.48	1	2	2	5	1.89294e+07	1.1768e+08	9.40469e+07	59.52	13.48	2	2	92.52	13.48	2	3		0			178	18.9461	6.78564
Swol_0844 114566380	ref YP_753534.1| ATP-dependent protease ATP-binding subunit HslU [Syntrophomonas wolfei subsp. wolfei str. Goettingen G311]	46.35	1	21	21	59	3.2843e+07	1.66437e+08	6.79716e+07	347.011	14.81	7	11	923.35	44.85	20	32	463.633	25.97	11	16	466	53.6704	5.38916
Swol_0845 114566381	ref YP_753535.1| transcriptional repressor CodY [Syntrophomonas wolfei subsp. wolfei str. Goettingen G311]	25.95	1	7	7	20	2.89924e+07	1.73235e+08	1.0087e+08	131.009	11.07	3	4	302.58	18.7	5	9	200.21	11.45	3	7	262	29.4686	8.42627
Swol_0847 114566383	ref YP_753537.1| flagellar basal body rod protein [Syntrophomonas wolfei subsp. wolfei str. Goettingen G311]	25.81	1	3	3	4	1.66393e+06	4138370	0	147.99	25.81	3	4		0							155	17.5077	8.44092
Swol_0849 114566385	ref YP_753539.1| flagellar M-ring protein FliF [Syntrophomonas wolfei subsp. wolfei str. Goettingen G311]	6.11	1	2	2	2	9.24558e+06	1.93638e+07	0		0			94.54	6.11	2	2		0			540	60.3192	4.84326
Swol_0851 114566386	ref YP_753540.1| flagellar biosynthesis/type III secretory pathway protein-like protein [Syntrophomonas wolfei subsp. wolfei str. Goettingen G311]	6.43	1	2	2	2	1.17243e+07	1.36345e+07	3.9836e+06		0			82.46	6.43	2	2		0			280	31.5655	4.57666
Swol_0858 114566393	ref YP_753547.1| flagellar hook protein [Syntrophomonas wolfei subsp. wolfei str. Goettingen G311]	8.21	1	3	3	4	2.20841e+06	8.76866e+06	2.72548e+06		0			113.61	5.47	2	2	79.47	4.63	2	2	475	51.9132	4.67822
Swol_0860 114566395	ref YP_753549.1| flagellar protein (FliL)-like protein [Syntrophomonas wolfei subsp. wolfei str. Goettingen G311]	11.95	1	2	2	3	1.20919e+07	1.14018e+07	0		0			102.71	11.95	2	3		0			159	17.6574	6.82959
Swol_0861 114566396	ref YP_753550.1| hypothetical protein Swol_0861 [Syntrophomonas wolfei subsp. wolfei str. Goettingen G311]	10.98	1	3	3	6	1.79054e+07	2.01863e+07	8778642		0			159.82	10.98	3	4	69.58	6.4	2	2	328	36.7844	4.95752
Swol_0863 114566398	ref YP_753552.1| response regulator receiver protein [Syntrophomonas wolfei subsp. wolfei str. Goettingen G311]	18.33	1	2	2	8	161942695	5.1493e+08	3.37445e+07		0			129.04	18.33	2	5	97.01	18.33	2	3	120	13.0628	5.2749
Swol_0870 114566405	ref YP_753559.1| hypothetical protein Swol_0870 [Syntrophomonas wolfei subsp. wolfei str. Goettingen G311]	6.84	1	2	2	2	0	3.52974e+07	0		0			77.09	6.84	2	2		0			395	43.8662	5.69385
Swol_0872 114566407	ref YP_753561.1| glycosyltransferase-like protein [Syntrophomonas wolfei subsp. wolfei str. Goettingen G311]	8.22	1	2	2	2	0	2.25572e+07	1.3948e+07		0			57.2	8.22	2	2		0			219	25.1623	8.86572
Swol_0874 114566409	ref YP_753563.1| chemotaxis protein CheA [Syntrophomonas wolfei subsp. wolfei str. Goettingen G311]	30.28	1	18	18	67	1.09743e+08	5.17765e+08	1.28874e+08	535.367	13.29	9	14	952.71	29.1	16	32	743.562	17.73	11	21	677	75.2202	4.88135
Swol_0875 114566410	ref YP_753564.1| chemotaxis protein CheW [Syntrophomonas wolfei subsp. wolfei str. Goettingen G311]	20.78	1	3	3	16	5.06663e+07	1.16029e+08	9.1486e+07	101.71	14.94	2	3	148.58	20.78	3	8	146.07	14.94	2	5	154	17.4082	4.94482
Swol_0877 114566412	ref YP_753566.1| chemotaxis protein CheD [Syntrophomonas wolfei subsp. wolfei str. Goettingen G311]	20.5	1	3	3	6	1.78305e+07	1.35507e+07	2.84505e+07	56.67	11.8	2	2	52.79	11.8	2	2	81.0702	16.15	2	2	161	17.2421	9.21729
Swol_0879 114566414	ref YP_753568.1| hypothetical protein Swol_0879 [Syntrophomonas wolfei subsp. wolfei str. Goettingen G311]	24.84	1	10	10	21	1.64148e+07	4.68643e+07	2.70074e+07	133.98	7.49	4	5	321.99	19.06	7	9	155.16	10.49	5	7	467	51.3901	5.77002
Swol_0882 114566417	ref YP_753571.1| 30S ribosomal protein S2 [Syntrophomonas wolfei subsp. wolfei str. Goettingen G311]	43.22	1	13	13	43	3.18079e+08	7.20552e+08	4.72235e+08	413.826	30.08	7	13	691.9	36.86	11	20	352.563	14.83	5	10	236	26.7662	9.05615
Swol_0883 114566418	ref YP_753572.1| elongation factor Ts [Syntrophomonas wolfei subsp. wolfei str. Goettingen G311]	56.54	1	12	12	45	2.58369e+08	1.36175e+09	6.66636e+08	203.701	23.36	5	6	808.87	56.54	12	27	308.109	34.58	7	12	214	24.0644	5.23682
Swol_0884 114566419	ref YP_753573.1| hypothetical protein Swol_0884 [Syntrophomonas wolfei subsp. wolfei str. Goettingen G311]	42.44	1	8	8	15	3.15439e+07	1.34061e+08	2.15722e+07	68.3084	9.24	2	2	356.89	34.87	6	10	91.9925	11.34	3	3	238	25.7304	6.59521
Swol_0885 114566420	ref YP_753574.1| ribosome recycling factor [Syntrophomonas wolfei subsp. wolfei str. Goettingen G311]	47.03	1	7	7	22	2.44228e+08	3.78587e+08	4.23752e+08	240.401	22.7	4	7	433.97	47.03	7	9	190.58	23.24	4	6	185	21.2494	8.26514
Swol_0889 114566424	ref YP_753578.1| 1-deoxy-D-xylulose 5-phosphate reductoisomerase [Syntrophomonas wolfei subsp. wolfei str. Goettingen G311]	24.45	1	8	8	18	2.7106e+07	1.15825e+08	5.41624e+07	53.7	5.38	2	2	302.95	18.09	6	9	198.84	12.71	5	7	409	45.0284	5.68115
Swol_0891 114566426	ref YP_753580.1| 4-hydroxy-3-methylbut-2-en-1-yl diphosphate synthase [Syntrophomonas wolfei subsp. wolfei str. Goettingen G311]	22.51	1	8	8	21	5.58208e+06	3.29716e+07	1.13202e+07	113.615	9.69	3	3	254.27	22.51	8	10	202.72	15.38	6	8	351	38.2534	7.34229
Swol_0892 114566427	ref YP_753581.1| prolyl-tRNA synthetase [Syntrophomonas wolfei subsp. wolfei str. Goettingen G311]	35.96	1	15	15	49	1.0065e+08	5.96094e+08	9.95775e+07	431.717	13.68	7	10	800.68	31.58	12	24	522.002	18.07	8	15	570	64.6939	5.23682
Swol_0897 114566431	ref YP_753585.1| transcription elongation factor NusA [Syntrophomonas wolfei subsp. wolfei str. Goettingen G311]	45.5	1	17	17	45	5.74214e+07	1.7381e+08	1.67201e+08	417.482	21.69	8	14	383.11	31.48	10	18	371.036	31.48	11	13	378	42.6628	4.85596
Swol_0900 114566433	ref YP_753587.1| translation initiation factor IF-2 [Syntrophomonas wolfei subsp. wolfei str. Goettingen G311]	30.84	1	24	24	65	1.15635e+08	5.34223e+08	1.26742e+08	311.146	8.05	6	9	937.63	26.64	18	31	718.4	21.2	15	25	882	97.0836	8.57275
Swol_0901 114566434	ref YP_753588.1| hypothetical protein Swol_0901 [Syntrophomonas wolfei subsp. wolfei str. Goettingen G311]	47.54	1	5	5	14	1.48159e+08	1.4362e+08	6.62435e+07	154.29	20.49	2	4	159.13	37.7	4	6	110.67	29.51	3	4	122	14.2206	8.44092
Swol_0902 114566435	ref YP_753589.1| phosphoesterase, RecJ-like protein [Syntrophomonas wolfei subsp. wolfei str. Goettingen G311]	10.94	1	3	3	6	1.02432e+07	3.65776e+07	1.99081e+07		0			70.32	10.94	3	4	52.75	7.81	2	2	320	34.834	5.40186
Swol_0904 114566437	ref YP_753591.1| riboflavin biosynthesis protein RibF [Syntrophomonas wolfei subsp. wolfei str. Goettingen G311]	40.13	1	10	10	21	4.92637e+07	1.03908e+08	6.8686e+07	65.1385	5.02	2	2	345.75	37.62	9	12	227.53	15.05	5	7	319	35.4597	6.56592
Swol_0905 114566438	ref YP_753592.1| 30S ribosomal protein S15 [Syntrophomonas wolfei subsp. wolfei str. Goettingen G311]	33.71	1	3	3	7	0	3.68567e+08	0		0			140.99	33.71	3	7		0			89	10.5828	10.1255
Swol_0906 114566439	ref YP_753593.1| polynucleotide phosphorylase/polyadenylase [Syntrophomonas wolfei subsp. wolfei str. Goettingen G311]	41.25	1	26	27	86	2.61923e+08	1.35707e+09	386019233	634.78	23.04	13	18	1401	39.83	25	42	855.713	27.88	17	26	703	77.0023	5.45264
Swol_0910 114566443	ref YP_753597.1| processing peptidase [Syntrophomonas wolfei subsp. wolfei str. Goettingen G311]	26.78	1	9	9	14	2.61757e+06	7.58734e+07	1.70421e+07		0			391.13	24.88	8	11	89.89	6.87	3	3	422	47.8292	5.2876
Swol_0911 114566444	ref YP_753598.1| dUTP diphosphatase [Syntrophomonas wolfei subsp. wolfei str. Goettingen G311]	33.1	1	4	4	4	0	4.79675e+07	5.10346e+07		0			111.23	33.1	4	4		0			145	15.8715	6.80029
Swol_0914 114566447	ref YP_753601.1| potassium transporter peripheral membrane component [Syntrophomonas wolfei subsp. wolfei str. Goettingen G311]	22.89	1	10	10	34	3.14678e+07	2.27129e+08	8.30284e+07	126.387	6.44	3	5	489.43	13.56	6	15	415.833	22.89	10	14	450	50.0438	5.49072
Swol_0916 114566449	ref YP_753603.1| IMP dehydrogenase [Syntrophomonas wolfei subsp. wolfei str. Goettingen G311]	66.12	1	25	25	91	3.89892e+08	1.88122e+09	8.50508e+08	360.345	18.6	8	9	1754.46	60.54	22	53	1090.14	47.11	17	29	484	52.2702	5.98584
Swol_0919 114566452	ref YP_753606.1| oxygen-independent coproporphyrinogen III oxidase, Fe-S oxidoreductase [Syntrophomonas wolfei subsp. wolfei str. Goettingen G311]	38.7	1	10	10	24	5.71574e+07	296090525	9.16491e+07	129.64	17.12	4	4	347.9	38.7	8	11	269.58	23.63	6	9	292	33.3163	6.29053
Swol_0920 114566453	ref YP_753607.1| hypothetical protein Swol_0920 [Syntrophomonas wolfei subsp. wolfei str. Goettingen G311]	59.13	1	11	11	28	7.65071e+07	1.48374e+08	1.16041e+08	289.187	19.23	5	10	306.44	36.06	5	6	450.71	48.08	9	12	208	24.5146	5.17334
Swol_0924 114566457	ref YP_753611.1| beta-lactamase-like protein [Syntrophomonas wolfei subsp. wolfei str. Goettingen G311]	18.84	1	5	5	18	4.43648e+07	1.05193e+08	7.98832e+07	144.127	14.86	4	5	301	15.94	4	8	196.93	15.94	4	5	276	30.1396	5.90967
Swol_0925 114566458	ref YP_753612.1| ATP-dependent protease [Syntrophomonas wolfei subsp. wolfei str. Goettingen G311]	15.9	1	10	10	29	1.37612e+07	9.65945e+07	4.23938e+07	134.48	3.18	2	3	354.66	15.9	10	14	375.329	11.2	7	12	786	89.4215	7.00537
Swol_0927 114566460	ref YP_753614.1| methyl-accepting chemotaxis sensory transducer [Syntrophomonas wolfei subsp. wolfei str. Goettingen G311]	40.56	1	16	17	69	1.3262e+08	5.19597e+08	4.06265e+08	713.358	17.83	7	12	1787.17	37.24	15	34	1269.37	29.9	13	23	572	61.9547	4.80518
Swol_0929 114566462	ref YP_753616.1| hydrolase [Syntrophomonas wolfei subsp. wolfei str. Goettingen G311]	15.87	1	3	3	4	1.56966e+07	3.23362e+07	17703670		0			214.57	15.87	3	4		0			252	28.1062	5.35107
Swol_0930 114566463	ref YP_753617.1| glutamyl- and glutaminyl-tRNA synthetase [Syntrophomonas wolfei subsp. wolfei str. Goettingen G311]	21.01	1	10	10	30	2.22977e+07	1.92834e+08	4.52431e+07	154.35	7.47	4	6	499.79	14.75	7	15	208.11	11.31	6	9	495	56.1664	5.52881
Swol_0933 114566465	ref YP_753619.1| 5-methyltetrahydropteroyltriglutamate--homocysteine S-methyltransferase [Syntrophomonas wolfei subsp. wolfei str. Goettingen G311]	5.28	1	4	4	8	5.39718e+07	2.09525e+07	1.39796e+07		0			144.53	3.83	3	5	93.3848	4.22	3	3	758	86.0707	6.55127
Swol_0934 114566466	ref YP_753620.1| 5,10-methylenetetrahydrofolate reductase [Syntrophomonas wolfei subsp. wolfei str. Goettingen G311]	6.62	1	2	2	2	0	2.6082e+07	0		0			51.68	6.62	2	2		0			287	31.7413	5.52881
Swol_0935 114566467	ref YP_753621.1| LysR-type transcriptional regulator [Syntrophomonas wolfei subsp. wolfei str. Goettingen G311]	8.47	1	2	2	4	1.03221e+07	1.18294e+07	5.34566e+07	145.319	8.47	2	4		0				0			307	34.8721	5.021
Swol_0937 114566469	ref YP_753623.1| arsenical resistance operon trans-acting repressor [Syntrophomonas wolfei subsp. wolfei str. Goettingen G311]	51.67	1	7	7	17	5.90929e+07	1.83222e+08	3.69207e+08	114.993	19.17	2	4	159.82	40	4	5	247.426	48.33	5	8	120	13.0237	5.26221
Swol_0938 114566470	ref YP_753624.1| arsenite-transporting ATPase [Syntrophomonas wolfei subsp. wolfei str. Goettingen G311]	28.99	1	15	15	35	6.25744e+07	7.6426e+07	1.13871e+08	197.103	8.92	6	7	262.4	21.96	9	9	537.1	18.52	9	19	583	64.0912	5.2749
Swol_0940 114566472	ref YP_753626.1| diaminopimelate dehydrogenase [Syntrophomonas wolfei subsp. wolfei str. Goettingen G311]	14.9	1	3	3	4	0	1.41924e+08	0					119.6	14.9	3	4		0			302	32.8629	6.43018
Swol_0941 114566473	ref YP_753627.1| ATP binding protein of ABC transporter [Syntrophomonas wolfei subsp. wolfei str. Goettingen G311]	20.18	1	3	3	4	0	1.96429e+07	5.88754e+06		0			116.93	20.18	3	4		0			218	23.7807	9.01221
Swol_0942 114566474	ref YP_753628.1| S-layer-like domain-containing protein [Syntrophomonas wolfei subsp. wolfei str. Goettingen G311]	19.72	1	10	10	19	3.6778e+07	1.23379e+08	7.19374e+07	122.38	5.51	3	3	223.08	13.68	7	11	98.62	7.1	4	5	563	62.404	5.24951
Swol_0943 114566475	ref YP_753629.1| ABC transporter [Syntrophomonas wolfei subsp. wolfei str. Goettingen G311]	4.65	1	2	2	7	1.20087e+07	0	2.25152e+07	95.533	4.65	2	3					117.76	4.65	2	4	452	49.9318	8.63135
Swol_0949 114566481	ref YP_753635.1| hypothetical protein Swol_0949 [Syntrophomonas wolfei subsp. wolfei str. Goettingen G311]	23.33	1	3	4	18	2.61535e+07	9.52608e+07	3.5933e+07	154.04	17.33	3	5	161.33	23.33	4	7	196.66	17.33	3	6	150	17.834	8.79248
Swol_0950 114566482	ref YP_753636.1| hypothetical protein Swol_0950 [Syntrophomonas wolfei subsp. wolfei str. Goettingen G311]	17.71	1	2	2	3	1.21549e+07	34280413	39427768	83.39	17.71	2	3		0				0			96	10.7785	4.75439
Swol_0952 114566484	ref YP_753638.1| sensory box histidine kinase [Syntrophomonas wolfei subsp. wolfei str. Goettingen G311]	19.65	1	6	6	15	2.34913e+07	2.59863e+07	2.85522e+07	133.72	11.27	4	5	153.56	10.4	3	4	165.921	17.63	5	6	346	38.8292	6.39209
Swol_0953 114566485	ref YP_753639.1| hypothetical protein Swol_0953 [Syntrophomonas wolfei subsp. wolfei str. Goettingen G311]	39.56	1	8	8	19	2.59007e+07	1.85508e+08	7.00312e+07	88.7653	14.67	3	3	182.06	24.44	4	7	274.23	27.11	6	9	225	25.5927	9.37842
Swol_0954 114566486	ref YP_753640.1| hypothetical protein Swol_0954 [Syntrophomonas wolfei subsp. wolfei str. Goettingen G311]	83.1	1	9	9	35	2.10736e+08	1.00111e+09	3.05596e+08	320.97	25.35	3	7	662.43	58.45	7	18	370.34	61.97	6	10	142	16.2022	5.79541
Swol_0955 114566487	ref YP_753641.1| pyrroline-5-carboxylate reductase [Syntrophomonas wolfei subsp. wolfei str. Goettingen G311]	41.42	1	8	8	16	0	1.66532e+08	1.77927e+08		0			293.33	38.43	7	11	120.65	16.04	4	5	268	28.998	5.47803
Swol_0957 114566489	ref YP_753643.1| collagenase-like protease [Syntrophomonas wolfei subsp. wolfei str. Goettingen G311]	27.99	1	13	13	23	4.61421e+06	1.10491e+08	2.62732e+07	158.893	7.93	4	4	479.41	19.91	9	12	269.77	13.22	6	7	643	72.0157	5.21143
Swol_0958 114566490	ref YP_753644.1| cell division initiation protein [Syntrophomonas wolfei subsp. wolfei str. Goettingen G311]	72.56	1	10	10	21	2.7836e+07	6.65966e+07	4.72153e+07	91.58	19.51	3	3	371.17	65.24	8	11	181.827	24.39	4	7	164	19.482	5.21143
Swol_0959 114566491	ref YP_753645.1| hypothetical protein Swol_0959 [Syntrophomonas wolfei subsp. wolfei str. Goettingen G311]	16.67	1	2	2	4	1.12803e+06	0	4.76664e+06	49.12	16.67	2	2					38.99	16.67	2	2	102	11.6305	10.2134
Swol_0962 114566494	ref YP_753648.1| isoleucyl-tRNA synthetase [Syntrophomonas wolfei subsp. wolfei str. Goettingen G311]	29.23	1	28	28	81	1.29106e+08	6.58872e+08	2.14036e+08	433.688	6.9	7	12	1579.12	25.78	25	46	733.015	13.92	13	23	927	105.582	5.65576
Swol_0965 114566497	ref YP_753651.1| glycosyl transferase, group 1 [Syntrophomonas wolfei subsp. wolfei str. Goettingen G311]	11.31	1	5	5	14	3.18784e+07	5.30425e+07	2.51619e+07	77.35	3.52	2	3	69.6	4.02	2	4	198.76	11.31	5	7	398	45.0824	6.62451
Swol_0966 114566498	ref YP_753652.1| hypothetical protein Swol_0966 [Syntrophomonas wolfei subsp. wolfei str. Goettingen G311]	26.72	1	10	10	12	1.72791e+07	3.01479e+07	1.9721e+07	59.21	3.23	2	2	179.11	17.24	6	6	219.58	10.99	4	4	464	52.3196	5.96045
Swol_0967 114566499	ref YP_753653.1| glutamine amidotransferase [Syntrophomonas wolfei subsp. wolfei str. Goettingen G311]	8.23	1	2	2	4	31497016	5.65062e+07	6.06637e+07		0			99.55	8.23	2	4		0			243	27.584	6.53662
Swol_0971 114566503	ref YP_753657.1| methyl-accepting chemotaxis sensory transducer [Syntrophomonas wolfei subsp. wolfei str. Goettingen G311]	29.73	1	22	22	55	2.10078e+08	3.14502e+08	121095261	290.263	8.24	7	9	1051.67	22.91	16	29	394.891	19.82	12	17	777	86.2874	5.08447
Swol_0972 114566504	ref YP_753658.1| 2-methylthioadenine synthetase [Syntrophomonas wolfei subsp. wolfei str. Goettingen G311]	12.58	1	5	6	23	6.59574e+06	2.12061e+08	1.14641e+07	59.742	4.72	2	2	171.98	10.11	5	14	178.73	9.21	4	7	445	50.4692	8.44092
Swol_0973 114566505	ref YP_753659.1| hypothetical protein Swol_0973 [Syntrophomonas wolfei subsp. wolfei str. Goettingen G311]	65.08	1	6	6	33	1.14852e+08	5.08968e+08	1.62615e+08	257.84	45.24	4	7	633.16	65.08	6	18	277.66	44.44	4	8	126	13.6734	4.51318
Swol_0974 114566506	ref YP_753660.1| DNA mismatch repair protein [Syntrophomonas wolfei subsp. wolfei str. Goettingen G311]	10.59	1	8	8	12	0	3.13318e+07	2.97811e+06		0			181.42	9.31	7	8	130.75	3.84	3	4	859	96.6937	5.40186
Swol_0975 114566507	ref YP_753661.1| hydantoinase/oxoprolinase [Syntrophomonas wolfei subsp. wolfei str. Goettingen G311]	23.26	1	11	11	33	6.41874e+07	2.01869e+08	9.63715e+07	273.37	9.66	5	7	566.59	19.86	9	16	382.08	10.91	6	10	559	60.4008	5.31299
Swol_0976 114566508	ref YP_753662.1| hypothetical protein Swol_0976 [Syntrophomonas wolfei subsp. wolfei str. Goettingen G311]	22.99	1	9	9	21	2.51646e+07	1.36341e+08	4.75044e+07	103.34	4.24	2	3	450.41	16.96	6	13	135.62	10.27	5	5	448	51.1833	5.75732
Swol_0977 114566509	ref YP_753663.1| DNA mismatch repair ATPase [Syntrophomonas wolfei subsp. wolfei str. Goettingen G311]	11.47	1	5	5	8	0	4.2061e+07	7.69915e+06		0			217.65	9.76	4	5	113.47	3.94	2	3	584	65.9457	6.69775
Swol_0979 114566511	ref YP_753665.1| tRNA isopentenyltransferase [Syntrophomonas wolfei subsp. wolfei str. Goettingen G311]	12.9	1	4	4	6	7.12497e+06	4.72484e+07	1.25149e+07		0			130.37	12.9	4	6		0			310	35.7897	7.91357
Swol_0980 114566512	ref YP_753666.1| hypothetical protein Swol_0980 [Syntrophomonas wolfei subsp. wolfei str. Goettingen G311]	19.51	1	2	2	4	1.04566e+08	197983503	0		0			130	19.51	2	4		0			82	9.30093	8.49951
Swol_0981 114566513	ref YP_753667.1| hypothetical protein Swol_0981 [Syntrophomonas wolfei subsp. wolfei str. Goettingen G311]	20.92	1	2	2	3	5.26405e+07	35252573	1.0058e+08		0			84.12	20.92	2	3		0			153	17.5488	4.31006
Swol_0984 114566515	ref YP_753669.1| hypothetical protein Swol_0984 [Syntrophomonas wolfei subsp. wolfei str. Goettingen G311]	14.29	1	5	5	6	5.48988e+06	7.15169e+07	7.54408e+06		0			145.39	12.32	4	4	51.18	4.19	2	2	406	47.1023	5.8335
Swol_0986 114566517	ref YP_753671.1| hypothetical protein Swol_0986 [Syntrophomonas wolfei subsp. wolfei str. Goettingen G311]	6.93	1	2	2	2	0	4.17112e+07	0		0			42.04	6.93	2	2		0			231	26.2598	5.35107
Swol_0988 114566519	ref YP_753673.1| hypothetical protein Swol_0988 [Syntrophomonas wolfei subsp. wolfei str. Goettingen G311]	21.54	1	5	5	6	0	3.41327e+07	2.79533e+06		0			109.93	17.48	4	4	47.98	7.32	2	2	246	28.6497	7.28369
Swol_0990 114566521	ref YP_753675.1| hypothetical protein Swol_0990 [Syntrophomonas wolfei subsp. wolfei str. Goettingen G311]	13.93	1	15	15	31	4.70183e+07	5.1343e+07	1.04277e+07	214.432	6.17	7	7	490.28	11.76	11	15	284.102	7.09	8	9	1199	136.647	5.90967
Swol_0993 114566524	ref YP_753678.1| restriction endonuclease-like protein [Syntrophomonas wolfei subsp. wolfei str. Goettingen G311]	10.21	1	4	4	5	0	3.48052e+07	6.66215e+06		0			180.2	10.21	4	5		0			421	49.2053	5.84619
Swol_0998 114566529	ref YP_753683.1| hypothetical protein Swol_0998 [Syntrophomonas wolfei subsp. wolfei str. Goettingen G311]	11.53	1	6	6	6	8.60463e+06	2.09556e+07	9.61244e+06		0			105.882	7.91	4	4	67.88	3.62	2	2	746	85.4167	5.45264
Swol_0999 114566530	ref YP_753684.1| ATP-dependent protease La [Syntrophomonas wolfei subsp. wolfei str. Goettingen G311]	14.14	1	8	8	11	1.52769e+08	4.79234e+07	1.95135e+08		0			194.23	10.6	5	7	80.47	5.3	4	4	679	76.1133	6.50732
Swol_1005 114566536	ref YP_753690.1| aluminum resistance protein [Syntrophomonas wolfei subsp. wolfei str. Goettingen G311]	11.19	1	4	4	15	3.62047e+07	1.30368e+08	2.44495e+07	144.03	6.81	2	4	278.89	9	3	8	105.543	9	3	3	411	45.2753	5.59229
Swol_1007 114566538	ref YP_753692.1| glutamate--ammonia ligase [Syntrophomonas wolfei subsp. wolfei str. Goettingen G311]	26.92	1	10	10	28	2.26189e+07	2.53577e+08	5.96056e+07	169.057	7.24	3	5	415.25	23.76	9	15	209.34	12.22	5	8	442	49.9254	5.74463
Swol_1008 114566539	ref YP_753693.1| repressor lexA [Syntrophomonas wolfei subsp. wolfei str. Goettingen G311]	21.57	1	3	4	4	3.89941e+08	2.35381e+08	2.00976e+07		0			98.26	21.57	4	4		0			204	22.463	6.3667
Swol_1012 114566543	ref YP_753697.1| glycolate oxidase iron-sulfur subunit [Syntrophomonas wolfei subsp. wolfei str. Goettingen G311]	28.37	1	10	10	18	2.76364e+07	1.8951e+08	5.03394e+07	49.64	4.19	2	2	350.78	25.81	9	13	85.927	8.14	3	3	430	48.1511	8.29443
Swol_1013 114566544	ref YP_753698.1| D-lactate dehydrogenase (cytochrome) [Syntrophomonas wolfei subsp. wolfei str. Goettingen G311]	10.52	1	4	4	15	1.83157e+07	7.22564e+08	3.19311e+08	133.357	8.58	3	3	230.3	10.52	4	6	236.85	5.58	2	6	466	50.5483	5.68115
Swol_1014 114566545	ref YP_753699.1| hypothetical protein Swol_1014 [Syntrophomonas wolfei subsp. wolfei str. Goettingen G311]	41.61	1	19	20	82	5.95553e+08	2.17233e+09	9.85815e+08	462.561	12.3	7	14	1200.43	40.94	19	51	425.737	23.04	10	17	447	49.3697	5.96045
Swol_1017 114566548	ref YP_753702.1| iron hydrogenase small subunit [Syntrophomonas wolfei subsp. wolfei str. Goettingen G311]	55.23	1	26	29	143	2.15765e+09	4.5449e+09	1.23966e+09	793.326	21.95	12	23	2615.54	53.48	28	76	1643.58	37.98	18	44	574	62.9477	6.04932
Swol_1018 114566549	ref YP_753703.1| NADH dehydrogenase (quinone) [Syntrophomonas wolfei subsp. wolfei str. Goettingen G311]	47.42	1	20	21	96	6.78341e+08	4.23009e+09	873995916	619.454	26.29	12	19	1599.35	47.42	20	54	737.22	35.87	14	23	407	43.8931	5.43994
Swol_1019 114566550	ref YP_753704.1| Fe-hydrogenase subunit gamma [Syntrophomonas wolfei subsp. wolfei str. Goettingen G311]	28.38	1	5	5	26	1.09169e+09	3.21149e+09	4.67163e+08		0			527.33	28.38	5	18	233.87	25	3	8	148	15.953	4.88135
Swol_1020 114566551	ref YP_753705.1| biotin synthase [Syntrophomonas wolfei subsp. wolfei str. Goettingen G311]	9	1	2	2	2	6.33135e+06	1.33339e+07	9560282		0			55.51	9	2	2		0			311	35.491	7.15186
Swol_1022 114566553	ref YP_753707.1| thiamine biosynthesis protein ThiH [Syntrophomonas wolfei subsp. wolfei str. Goettingen G311]	51.54	1	24	24	85	2.04358e+08	893330841	4.89358e+08	454.235	20.33	9	13	1621.39	47.23	21	48	683.09	29.77	14	24	487	55.342	6.34131
Swol_1023 114566554	ref YP_753708.1| hypothetical protein Swol_1023 [Syntrophomonas wolfei subsp. wolfei str. Goettingen G311]	84.34	1	5	5	12	8.14454e+06	2.45497e+08	8.45291e+08	110.46	31.33	2	3	210.01	66.27	3	5	142.62	25.3	2	4	83	8.6807	9.31982
Swol_1024 114566555	ref YP_753709.1| NADH dehydrogenase (quinone) [Syntrophomonas wolfei subsp. wolfei str. Goettingen G311]	13.27	1	4	6	20	1.34177e+07	1.86772e+07	3.37727e+08	125.797	8.35	3	3	182.57	13.27	5	9	201.45	13.02	5	8	407	44.1681	5.70654
Swol_1028 114566559	ref YP_753713.1| formate dehydrogenase subunit alpha [Syntrophomonas wolfei subsp. wolfei str. Goettingen G311]	3.73	1	2	2	2	0	0	8.81198e+06									31.79	3.73	2	2	536	59.5988	5.71924
Swol_1030 114566561	ref YP_753715.1| formate dehydrogenase accessory protein [Syntrophomonas wolfei subsp. wolfei str. Goettingen G311]	15.97	1	4	4	12	9.21268e+07	1.14515e+08	1.52656e+08	144.535	9.89	2	4	80.04	6.08	2	5	83.8	9.89	2	3	263	29.3842	6.02393
Swol_1033 114566564	ref YP_753718.1| Sir2 family regulatory protein [Syntrophomonas wolfei subsp. wolfei str. Goettingen G311]	17.79	1	4	4	6	0	2.89634e+08	9.74958e+06		0			177.69	9.49	2	3	132.18	14.62	3	3	253	28.55	8.77783
Swol_1036 114566567	ref YP_753721.1| hypothetical protein Swol_1036 [Syntrophomonas wolfei subsp. wolfei str. Goettingen G311]	18.03	1	4	4	7	2.92378e+06	1.05117e+08	6.08068e+07		0			242.26	18.03	4	7		0			294	34.2995	6.7417
Swol_1040 114566570	ref YP_753724.1| signal transduction histidine kinase regulating C4-dicarboxylate transport system-like protein [Syntrophomonas wolfei subsp. wolfei str. Goettingen G311]	8.33	1	5	5	8	2.13475e+07	1.93009e+07	0	196.02	5.75	4	5	106.78	5.75	3	3					696	77.9885	5.5415
Swol_1041 114566571	ref YP_753725.1| response regulator receiver protein [Syntrophomonas wolfei subsp. wolfei str. Goettingen G311]	5.21	1	2	2	3	6.58769e+06	0	3.08614e+06	102.47	5.21	2	3						0			365	41.4415	5.47803
Swol_1043 114566572	ref YP_753726.1| hypothetical protein Swol_1043 [Syntrophomonas wolfei subsp. wolfei str. Goettingen G311]	30.77	1	18	19	44	1.72131e+07	1.17255e+08	2.8935e+07	291.1	7.82	6	8	1079.82	27.85	16	26	362.87	13.93	9	10	754	81.9842	4.81787
Swol_1052 114566581	ref YP_753735.1| spore germination protein-like protein [Syntrophomonas wolfei subsp. wolfei str. Goettingen G311]	35.42	1	7	7	28	12588900	1.94136e+08	1.284e+08	57.68	8.33	2	2	647.44	35.42	7	18	417.458	22.22	5	8	288	31.1506	7.32764
Swol_1064 114566591	ref YP_753745.1| membrane-bound proton-translocating pyrophosphatase [Syntrophomonas wolfei subsp. wolfei str. Goettingen G311]	11.22	1	10	10	54	2.4711e+08	5.67047e+08	3.51321e+08	587.805	9.63	7	15	811.31	11.22	10	29	295.69	8.54	7	10	820	88.1947	5.74463
Swol_1065 114566592	ref YP_753746.1| hypothetical protein Swol_1065 [Syntrophomonas wolfei subsp. wolfei str. Goettingen G311]	27.88	1	3	3	5	0	1.92673e+08	112867183		0			115.72	27.88	3	5		0			104	12.3074	9.33447
Swol_1067 114566594	ref YP_753748.1| hypothetical protein Swol_1067 [Syntrophomonas wolfei subsp. wolfei str. Goettingen G311]	25.24	1	7	7	17	2.82064e+07	7.17246e+07	2.0309e+07	124.621	6.47	2	4	260.84	17.48	5	7	168.52	15.86	4	6	309	35.0521	5.57959
Swol_1070 114566597	ref YP_753751.1| glutamine ABC transporter glutamine-binding protein [Syntrophomonas wolfei subsp. wolfei str. Goettingen G311]	34.6	1	7	7	23	2.94338e+07	2.45012e+08	1.91792e+08	116.083	8.37	2	3	388.72	34.6	7	12	319.631	29.28	6	8	263	28.4566	5.03369
Swol_1080 114566607	ref YP_753761.1| ATP-dependent transcriptional regulator-like protein [Syntrophomonas wolfei subsp. wolfei str. Goettingen G311]	5.59	1	4	4	6	3.6693e+06	1.74206e+07	1.23491e+07		0			114.04	3.28	2	3	121.99	3.77	3	3	823	93.1619	5.59229
Swol_1082 114566609	ref YP_753763.1| divalent cation transporter [Syntrophomonas wolfei subsp. wolfei str. Goettingen G311]	19.02	1	7	7	17	1.95934e+07	6.19555e+07	1.56423e+07	188.04	12.3	5	6	134.99	11.63	4	5	237.351	11.19	4	6	447	49.6344	4.76709
Swol_1084 114566611	ref YP_753765.1| non-ribosomal peptide synthetase-like protein [Syntrophomonas wolfei subsp. wolfei str. Goettingen G311]	2.01	1	4	4	4	7.62362e+06	1.6316e+07	0		0			128.79	2.01	4	4		0			2638	295.5	4.91943
Swol_1089 114566616	ref YP_753770.1| threonyl-tRNA synthetase [Syntrophomonas wolfei subsp. wolfei str. Goettingen G311]	39.53	1	26	26	86	2.48983e+08	7.2335e+08	2.96714e+08	413.683	12.6	8	15	1216.63	31.34	19	38	910.95	26.3	16	33	635	73.0973	5.79541
Swol_1090 114566617	ref YP_753771.1| hypothetical protein Swol_1090 [Syntrophomonas wolfei subsp. wolfei str. Goettingen G311]	31.28	1	5	5	16	9.89813e+07	2.83547e+08	1.25717e+08	197.259	21.23	3	3	285.7	25.7	4	9	248.72	20.67	3	4	179	20.7931	9.26123
Swol_1091 114566618	ref YP_753772.1| 50S ribosomal protein L35 [Syntrophomonas wolfei subsp. wolfei str. Goettingen G311]	31.25	1	2	2	7	9.57532e+07	77711913	1.66714e+08		0			80.32	31.25	2	3	143.324	31.25	2	4	64	7.12715	11.8247
Swol_1092 114566619	ref YP_753773.1| 50S ribosomal protein L20 [Syntrophomonas wolfei subsp. wolfei str. Goettingen G311]	25.42	1	3	3	7	1.22493e+08	6.18748e+07	600721145	50.0463	7.63	2	2	148.13	25.42	3	5		0			118	13.4365	11.2681
Swol_1094 114566621	ref YP_753775.1| phenylalanine--tRNA ligase [Syntrophomonas wolfei subsp. wolfei str. Goettingen G311]	38.82	1	12	12	42	3.05017e+08	9.6898e+08	692170193	167.039	13.53	5	6	511.65	34.41	8	18	518.73	26.76	9	18	340	38.973	6.21436
Swol_1095 114566622	ref YP_753776.1| phenylalanine--tRNA ligase [Syntrophomonas wolfei subsp. wolfei str. Goettingen G311]	52.56	1	32	32	126	4.75303e+08	1.50063e+09	7.63934e+08	692.098	14.79	10	18	2052.37	46.12	28	64	1404.21	37.63	23	44	683	76.639	4.95752
Swol_1098 114566625	ref YP_753779.1| hypothetical protein Swol_1098 [Syntrophomonas wolfei subsp. wolfei str. Goettingen G311]	48.5	1	9	9	18	3.61423e+07	1.55258e+08	1.23436e+08	57.206	7.5	2	2	146.11	31	4	4	370.094	47	8	12	200	22.4587	4.98291
Swol_1099 114566626	ref YP_753780.1| poly(R)-hydroxyalkanoic acid synthase subunit PhaC [Syntrophomonas wolfei subsp. wolfei str. Goettingen G311]	11.96	1	4	4	10	0	2.20645e+08	0		0			182.34	11.96	4	6	126.67	5.71	2	4	368	42.4834	6.7417
Swol_1102 114566629	ref YP_753783.1| hypothetical protein Swol_1102 [Syntrophomonas wolfei subsp. wolfei str. Goettingen G311]	28	1	2	2	7	0	4.95688e+07	1.82241e+07					204.56	28	2	5	125.31	28	2	2	100	11.3718	4.7417
Swol_1104 114566631	ref YP_753785.1| hypothetical protein Swol_1104 [Syntrophomonas wolfei subsp. wolfei str. Goettingen G311]	23.36	1	2	2	3	0	61686143	6.87244e+07		0				0			125.2	23.36	2	3	107	12.6462	4.88135
Swol_1107 114566634	ref YP_753788.1| peptidase U32 [Syntrophomonas wolfei subsp. wolfei str. Goettingen G311]	11.36	1	9	9	22	4.88842e+06	3.12429e+07	6.5275e+06	130.762	4.07	3	4	440.71	10.17	8	13	199.12	5.5	4	5	836	93.4504	8.104
Swol_1108 114566635	ref YP_753789.1| recombination and DNA strand exchange inhibitor protein [Syntrophomonas wolfei subsp. wolfei str. Goettingen G311]	11.13	1	7	7	13	6.83572e+06	1.89965e+07	1.29502e+07	81.39	3.58	2	2	97.03	5.37	3	3	199.325	8.95	6	8	782	89.0541	7.7085
Swol_1109 114566636	ref YP_753790.1| peptidoglycan glycosyltransferase [Syntrophomonas wolfei subsp. wolfei str. Goettingen G311]	2.52	1	2	2	2	0	2.30163e+07	0		0			87.53	2.52	2	2		0			795	88.3511	7.43018
Swol_1110 114566637	ref YP_753791.1| tyrosine--tRNA ligase [Syntrophomonas wolfei subsp. wolfei str. Goettingen G311]	47.95	1	15	15	56	2.58291e+08	4.28217e+08	2.3438e+08	491.809	16.21	6	15	797.01	44.52	14	25	391.468	20.78	7	16	438	50.5402	6.20166
Swol_1111 114566638	ref YP_753792.1| hypothetical protein Swol_1111 [Syntrophomonas wolfei subsp. wolfei str. Goettingen G311]	54.12	1	4	4	13	2.22997e+07	7.47637e+07	2.98076e+07	139.343	42.35	3	4	169.69	54.12	4	6	89.2851	42.35	3	3	85	9.77122	8.71924
Swol_1116 114566643	ref YP_753797.1| GTPase subunit of restriction endonuclease-like protein [Syntrophomonas wolfei subsp. wolfei str. Goettingen G311]	3.53	1	2	2	2	0	11657765	0		0			77.51	3.53	2	2		0			679	76.6003	5.46533
Swol_1120 114566647	ref YP_753801.1| hypothetical protein Swol_1120 [Syntrophomonas wolfei subsp. wolfei str. Goettingen G311]	3.06	1	2	2	2	0	1.8714e+07	0					45.9	3.06	2	2					718	82.5072	5.50342
Swol_1128 114566655	ref YP_753809.1| adenosylhomocysteinase [Syntrophomonas wolfei subsp. wolfei str. Goettingen G311]	32.63	1	12	12	35	5.99872e+07	2.81419e+08	86114353	236.73	17.84	6	6	779.76	32.63	12	21	327.4	15.73	6	8	426	46.846	5.31299
Swol_1130 114566657	ref YP_753811.1| aromatic compound catabolism protein [Syntrophomonas wolfei subsp. wolfei str. Goettingen G311]	24.48	1	3	3	12	2.30252e+08	190194093	9.88307e+07		0			208.76	24.48	3	6	138.667	24.48	3	6	143	15.1838	6.29053
Swol_1131 114566658	ref YP_753812.1| hypothetical protein Swol_1131 [Syntrophomonas wolfei subsp. wolfei str. Goettingen G311]	36.17	1	2	2	2	2.21167e+06	2.68966e+07	1.291e+06		0			73.03	36.17	2	2		0			94	10.4986	9.30518
Swol_1142 114566669	ref YP_753823.1| ATP-dependent nuclease subunit B [Syntrophomonas wolfei subsp. wolfei str. Goettingen G311]	2.14	1	2	2	2	8.28268e+06	38509936	0		0			41.79	2.14	2	2		0			1124	131.395	5.92236
Swol_1143 114566670	ref YP_753824.1| hypothetical protein Swol_1143 [Syntrophomonas wolfei subsp. wolfei str. Goettingen G311]	7.16	1	2	2	2	4.91638e+06	0	3.3077e+06		0				0			55.36	7.16	2	2	377	44.1177	5.8335
Swol_1144 114566671	ref YP_753825.1| long-chain-acyl-CoA synthetase [Syntrophomonas wolfei subsp. wolfei str. Goettingen G311]	29.15	1	13	13	32	8.95634e+07	1.23417e+08	5.00395e+07	206.395	5.93	3	4	653.52	27.46	12	19	412.72	9.66	5	9	590	67.052	6.39209
Swol_1145 114566672	ref YP_753826.1| hypothetical protein Swol_1145 [Syntrophomonas wolfei subsp. wolfei str. Goettingen G311]	25.6	1	10	10	45	7.63718e+07	2.33127e+08	177873333	274.738	9.33	4	7	538.43	23.73	9	21	537.282	19.47	8	17	375	43.1373	7.63525
Swol_1146 114566673	ref YP_753827.1| ATP-dependent exoDNAse subunit beta [Syntrophomonas wolfei subsp. wolfei str. Goettingen G311]	3.96	1	5	5	5	0	2.22642e+07	3.97609e+06		0			111.56	3.96	5	5		0			1236	143.677	5.36377
Swol_1147 114566674	ref YP_753828.1| hypothetical protein Swol_1147 [Syntrophomonas wolfei subsp. wolfei str. Goettingen G311]	63.25	1	22	23	117	1.93091e+09	4.24579e+09	1.17462e+09	582.71	27.39	9	16	1706.13	61.02	22	65	1218.7	41.65	15	36	449	49.8582	6.39209
Swol_1149 114566676	ref YP_753830.1| signal peptidase I [Syntrophomonas wolfei subsp. wolfei str. Goettingen G311]	17.13	1	3	3	5	6.11159e+06	2.80571e+07	60651277		0			68.84	13.26	2	2	66.51	12.71	2	3	181	21.0861	5.96045
Swol_1150 114566677	ref YP_753831.1| acid phosphatase [Syntrophomonas wolfei subsp. wolfei str. Goettingen G311]	22.35	1	5	5	12	4.59218e+07	1.02795e+08	4.67186e+07	72.062	8.33	2	2	176.85	14.02	3	6	90.94	15.91	3	4	264	28.8758	5.60498
Swol_1152 114566679	ref YP_753833.1| elongation factor G [Syntrophomonas wolfei subsp. wolfei str. Goettingen G311]	50.29	1	32	32	172	5.94414e+08	2.32375e+09	1.33319e+09	801.428	22.14	15	22	3117.3	45.01	27	87	1984.17	38.86	23	63	682	75.0313	5.08447
Swol_1155 114566682	ref YP_753836.1| D-alanine--D-alanine ligase [Syntrophomonas wolfei subsp. wolfei str. Goettingen G311]	34.95	1	10	10	24	5.63361e+06	8.55652e+07	1.97403e+07	79.9474	5.5	2	3	345.61	31.07	8	13	220.12	19.09	5	8	309	34.0158	5.13525
Swol_1157 114566683	ref YP_753837.1| radical SAM protein [Syntrophomonas wolfei subsp. wolfei str. Goettingen G311]	20.06	1	8	8	20	5.2837e+07	3.11512e+08	1.01717e+08	83.56	5.85	2	3	264.78	17.55	6	10	154.177	13.93	6	7	359	40.4638	6.07471
Swol_1158 114566684	ref YP_753838.1| hypothetical protein Swol_1158 [Syntrophomonas wolfei subsp. wolfei str. Goettingen G311]	33.09	1	10	10	33	1.58951e+08	1.66855e+08	1.05473e+08	272.45	14.55	4	7	470.03	32.73	9	14	337.25	29.09	8	12	275	31.7844	5.31299
Swol_1159 114566685	ref YP_753839.1| hypothetical protein Swol_1159 [Syntrophomonas wolfei subsp. wolfei str. Goettingen G311]	10.67	1	4	4	6	3.66353e+07	1.95761e+07	3.30603e+07		0			88.94	8.71	3	4	42.45	4.78	2	2	356	40.6255	5.52881
Swol_1161 114566687	ref YP_753841.1| hypothetical protein Swol_1161 [Syntrophomonas wolfei subsp. wolfei str. Goettingen G311]	38.18	1	27	27	82	7.74937e+07	2.61086e+08	1.46561e+08	606.864	14.66	12	17	1361.47	31.62	21	40	781.858	17.51	14	25	914	105.989	6.13818
Swol_1163 114566689	ref YP_753843.1| hypothetical protein Swol_1163 [Syntrophomonas wolfei subsp. wolfei str. Goettingen G311]	9.76	1	2	2	2	0	6.10437e+06	0					106.39	9.76	2	2					328	36.1139	7.41553
Swol_1169 114566695	ref YP_753849.1| peptidase S1 and S6, chymotrypsin/Hap [Syntrophomonas wolfei subsp. wolfei str. Goettingen G311]	41.93	1	11	11	40	2.11576e+08	2.33629e+08	2.21345e+08	527.684	35.16	10	15	450.64	33.33	8	11	418.022	25.78	8	14	384	41.2809	7.97217
Swol_1170 114566696	ref YP_753850.1| 6-phosphofructokinase [Syntrophomonas wolfei subsp. wolfei str. Goettingen G311]	33.97	1	12	12	31	2.09493e+08	4.17112e+08	2.59353e+08	162.53	13.42	5	6	264.54	27.12	8	12	297.82	19.45	7	13	365	39.0984	6.39209
Swol_1171 114566697	ref YP_753851.1| 3-hydroxybutyryl-CoA dehydrogenase [Syntrophomonas wolfei subsp. wolfei str. Goettingen G311]	20.85	1	6	6	10	6.09565e+07	2.43991e+08	7.10072e+07		0			177.56	20.85	5	6	160.13	10.25	3	4	283	31.6885	5.5415
Swol_1173 114566699	ref YP_753853.1| hypothetical protein Swol_1173 [Syntrophomonas wolfei subsp. wolfei str. Goettingen G311]	40.4	1	12	12	30	9.46443e+07	2.41699e+08	1.84445e+08	218.415	10.73	4	6	419.02	34.46	10	14	336.518	22.32	7	10	354	40.5071	5.03369
Swol_1177 114566703	ref YP_753857.1| hypothetical protein Swol_1177 [Syntrophomonas wolfei subsp. wolfei str. Goettingen G311]	18	1	2	2	2	0	4.05464e+07	1.9904e+07		0				0			72.4885	18	2	2	100	11.7411	7.40088
Swol_1180 114566706	ref YP_753860.1| hypothetical protein Swol_1180 [Syntrophomonas wolfei subsp. wolfei str. Goettingen G311]	13.6	1	7	7	21	1.89229e+07	1.08215e+08	1.72222e+07	102.61	6.99	4	5	382.75	11.58	6	12	107.37	7.72	4	4	544	61.2034	6.13818
Swol_1181 114566707	ref YP_753861.1| oxidoreductase [Syntrophomonas wolfei subsp. wolfei str. Goettingen G311]	23.45	1	7	7	19	0	8.9011e+07	2.92521e+07		0			373.11	23.45	7	14	154.48	15.64	4	5	307	34.3225	5.43994
Swol_1184 114566710	ref YP_753864.1| hypothetical protein Swol_1184 [Syntrophomonas wolfei subsp. wolfei str. Goettingen G311]	14.87	1	5	5	10	1.32635e+07	3.62246e+07	9.71423e+06		0			108.91	14.87	5	6	94.7739	9.33	3	4	343	37.8962	4.94482
Swol_1185 114566711	ref YP_753865.1| hypothetical protein Swol_1185 [Syntrophomonas wolfei subsp. wolfei str. Goettingen G311]	48.11	1	10	10	45	2.81686e+08	4.96839e+08	7.51838e+08	311.921	29.19	5	9	607.82	41.08	8	20	614.533	36.76	6	16	185	20.4587	9.14404
Swol_1186 114566712	ref YP_753866.1| hypothetical protein Swol_1186 [Syntrophomonas wolfei subsp. wolfei str. Goettingen G311]	20.93	1	4	4	5	3.30953e+07	9.10279e+07	5.48576e+07		0			223.31	20.93	4	5		0			258	27.506	5.30029
Swol_1190 114566716	ref YP_753870.1| molybdenum-pterin-binding protein [Syntrophomonas wolfei subsp. wolfei str. Goettingen G311]	81.16	1	12	13	140	4.28708e+09	3.9983e+09	5.77939e+09	1180.06	42.75	8	28	2384.13	81.16	12	60	1980.58	79.71	12	52	138	14.0937	9.30518
Swol_1191 114566717	ref YP_753871.1| transcriptional regulator [Syntrophomonas wolfei subsp. wolfei str. Goettingen G311]	15.17	1	4	4	13	17978972	3.19706e+07	1.28347e+07	167.049	7.24	2	5	100.94	11.72	3	3	192.24	11.03	3	5	290	33.2667	7.59131
Swol_1195 114566721	ref YP_753875.1| indolepyruvate oxidoreductase subunit beta [Syntrophomonas wolfei subsp. wolfei str. Goettingen G311]	47.5	1	13	13	38	7.09855e+07	4.97432e+08	2.00557e+08	211.837	12	3	6	644.06	35.5	11	23	274.46	28.5	6	9	200	21.7906	8.86572
Swol_1196 114566722	ref YP_753876.1| thiamine pyrophosphate enzyme [Syntrophomonas wolfei subsp. wolfei str. Goettingen G311]	30.17	1	16	16	54	6.94293e+07	389162509	2.31834e+08	135.28	7.41	4	5	941.79	27.93	15	31	662.74	24.48	13	18	580	63.4955	5.42725
Swol_1198 114566724	ref YP_753878.1| histidinol-phosphate aminotransferase [Syntrophomonas wolfei subsp. wolfei str. Goettingen G311]	31.35	1	10	10	29	4.04204e+07	3.84415e+08	7.30133e+07	98.7564	4.32	2	3	453.68	27.3	8	15	302.622	26.22	8	11	370	41.6509	5.04639
Swol_1199 114566725	ref YP_753879.1| spermidine synthase [Syntrophomonas wolfei subsp. wolfei str. Goettingen G311]	24.73	1	4	5	12	1.24484e+07	9.28434e+07	1.591e+08		0			276.66	19.35	4	6	173.85	13.62	3	6	279	31.9064	6.60986
Swol_1202 114566728	ref YP_753882.1| hypothetical protein Swol_1202 [Syntrophomonas wolfei subsp. wolfei str. Goettingen G311]	8.21	1	3	3	4	2.20148e+07	0	2.71138e+07		0							202.48	8.21	3	4	390	45.0774	7.98682
Swol_1203 114566729	ref YP_753883.1| RNA-metabolising metallo-beta-lactamase [Syntrophomonas wolfei subsp. wolfei str. Goettingen G311]	20.94	1	8	10	21	6.34797e+06	2.6554e+08	1.74197e+07	87.862	4.91	2	2	359.35	16.42	8	12	310.06	10.75	5	7	530	60.0863	5.79541
Swol_1206 114566732	ref YP_753886.1| AsnC family transcriptional regulator [Syntrophomonas wolfei subsp. wolfei str. Goettingen G311]	52.47	1	9	9	38	1.34315e+08	1.97879e+08	1.78145e+08	359.046	30.25	5	10	470.22	25.93	5	14	423.481	35.8	5	14	162	18.8257	5.41455
Swol_1208 114566734	ref YP_753888.1| hypothetical protein Swol_1208 [Syntrophomonas wolfei subsp. wolfei str. Goettingen G311]	54	1	9	9	29	3.06589e+08	4.05153e+08	4.50361e+08	122.4	24	3	4	279.74	54	7	11	313.72	44	5	14	100	11.6078	5.22412
Swol_1209 114566735	ref YP_753889.1| phosphoribosylaminoimidazolesuccinocarboxamide synthase [Syntrophomonas wolfei subsp. wolfei str. Goettingen G311]	56	1	10	10	17	7.03747e+07	1.41642e+08	1.24072e+08	125.552	20	4	5	256.38	36.89	6	7	132.46	27.11	5	5	225	25.3973	5.30029
Swol_1210 114566736	ref YP_753890.1| DNA-(apurinic or apyrimidinic site) lyase [Syntrophomonas wolfei subsp. wolfei str. Goettingen G311]	16.46	1	4	4	5	37135352	1.6154e+08	1.34086e+07		0			121.76	16.46	4	5		0			237	28.153	5.5542
Swol_1211 114566737	ref YP_753891.1| nucleotide-binding protein [Syntrophomonas wolfei subsp. wolfei str. Goettingen G311]	35.13	1	9	9	52	4.23514e+08	2.13046e+09	1.00392e+09	312.815	24.73	5	8	1043.81	35.13	9	28	571.94	31.9	8	16	279	29.7824	4.93213
Swol_1213 114566739	ref YP_753893.1| hypothetical protein Swol_1213 [Syntrophomonas wolfei subsp. wolfei str. Goettingen G311]	9.44	1	3	3	5	1.21776e+07	0	5.80315e+06	87.05	6.05	2	2					94.96	6.3	2	3	413	46.0372	5.13525
Swol_1214 114566740	ref YP_753894.1| translation elongation and release factor [Syntrophomonas wolfei subsp. wolfei str. Goettingen G311]	33.28	1	18	18	29	9250278	1.41853e+08	2.95485e+07		0			525.85	28.68	15	20	238.59	10.85	7	9	673	74.9867	5.59229
Swol_1215 114566741	ref YP_753895.1| isochorismatase family protein [Syntrophomonas wolfei subsp. wolfei str. Goettingen G311]	46.7	1	8	8	36	3.20221e+08	1.14204e+09	5.56484e+08	138.681	21.98	4	6	360.32	36.81	6	12	459.792	46.7	8	18	182	20.8637	6.39209
Swol_1216 114566742	ref YP_753896.1| hypothetical protein Swol_1216 [Syntrophomonas wolfei subsp. wolfei str. Goettingen G311]	13.64	1	2	2	3	0	7.19762e+06	0					126.15	13.64	2	3					286	32.9614	5.74463
Swol_1219 114566745	ref YP_753899.1| riboflavin synthase [Syntrophomonas wolfei subsp. wolfei str. Goettingen G311]	60.99	1	7	7	41	3.7977e+08	625221923	1.16748e+09	300.28	29.08	4	9	533.11	60.99	7	17	381.15	21.28	3	15	141	15.0508	5.03369
Swol_1220 114566746	ref YP_753900.1| GTP cyclohydrolase II [Syntrophomonas wolfei subsp. wolfei str. Goettingen G311]	35.93	1	14	14	54	1.03603e+08	5.03112e+08	165582670	313.04	20.35	7	9	1046.33	35.93	14	30	558.821	23.37	8	15	398	44.4148	5.66846
Swol_1221 114566747	ref YP_753901.1| riboflavin synthase subunit alpha [Syntrophomonas wolfei subsp. wolfei str. Goettingen G311]	17.26	1	3	3	5	9.86725e+06	9.14351e+07	1.72903e+07		0			224.4	17.26	3	5		0			226	24.8691	5.98584
Swol_1222 114566748	ref YP_753902.1| diaminohydroxyphosphoribosylaminopyrimidine deaminase [Syntrophomonas wolfei subsp. wolfei str. Goettingen G311]	40.33	1	14	14	36	7.42803e+07	2.51405e+08	1.35536e+08	145.977	12.26	4	5	436.79	30.52	10	17	444.367	29.43	10	14	367	40.147	6.81494
Swol_1224 114566750	ref YP_753904.1| GTPase EngC [Syntrophomonas wolfei subsp. wolfei str. Goettingen G311]	11.9	1	3	3	8	5.30809e+06	1.94145e+07	4.29857e+06		0			145.38	11.9	3	4	124.505	11.9	3	4	294	32.8755	8.70459
Swol_1225 114566751	ref YP_753905.1| serine/threonine protein kinase [Syntrophomonas wolfei subsp. wolfei str. Goettingen G311]	15.69	1	9	10	17	0	8.47648e+07	4.00958e+07		0			310.46	11.11	7	11	146.82	11.11	6	6	612	67.6554	6.23975
Swol_1226 114566752	ref YP_753906.1| serine/threonine phosphatase [Syntrophomonas wolfei subsp. wolfei str. Goettingen G311]	30.51	1	6	6	13	4.92124e+07	4.62573e+07	3.0539e+07	52.9825	8.9	2	2	235.02	22.03	4	6	201.5	20.34	4	5	236	26.3973	4.86865
Swol_1229 114566755	ref YP_753909.1| hypothetical protein Swol_1229 [Syntrophomonas wolfei subsp. wolfei str. Goettingen G311]	15.63	1	4	4	8	0	2.30559e+08	1.85906e+08					194.09	15.63	4	4	170.75	14.73	2	4	224	24.0429	7.66455
Swol_1231 114566757	ref YP_753911.1| methionyl-tRNA formyltransferase [Syntrophomonas wolfei subsp. wolfei str. Goettingen G311]	36.94	1	9	9	30	9.99707e+07	7.66571e+07	9.22757e+07	225.98	8.28	2	4	678.4	22.61	5	15	452.2	33.76	7	11	314	34.5914	7.60596
Swol_1232 114566758	ref YP_753912.1| peptide deformylase [Syntrophomonas wolfei subsp. wolfei str. Goettingen G311]	43.42	1	4	4	6	0	1.9264e+08	3.89735e+07		0			164	33.55	3	4	104.49	19.08	2	2	152	16.5881	5.99854
Swol_1233 114566759	ref YP_753913.1| primosomal protein N [Syntrophomonas wolfei subsp. wolfei str. Goettingen G311]	8.48	1	7	7	16	1.53997e+07	3.10926e+07	1.61292e+07	63.4004	2.12	2	2	249.23	7.36	6	9	171.05	4.61	4	5	802	91.2273	8.47021
Swol_1234 114566760	ref YP_753914.1| S-adenosylmethionine synthetase [Syntrophomonas wolfei subsp. wolfei str. Goettingen G311]	46.46	1	16	16	59	4.78671e+08	1652611398	6.73463e+08	373.649	15.15	5	9	1019.82	44.7	14	32	666.445	19.19	7	18	396	43.2341	5.24951
Swol_1235 114566761	ref YP_753915.1| phosphopantothenoylcysteine synthetase/decarboxylase [Syntrophomonas wolfei subsp. wolfei str. Goettingen G311]	14.07	1	6	6	21	5.27801e+07	1.30336e+08	1.46784e+08	180.219	10.05	4	6	290.28	11.81	5	10	222.268	13.32	5	5	398	42.7565	5.63037
Swol_1236 114566762	ref YP_753916.1| hypothetical protein Swol_1236 [Syntrophomonas wolfei subsp. wolfei str. Goettingen G311]	57.75	1	5	5	14	4.29788e+07	3.13279e+07	5.07959e+07	50.4623	22.54	2	2	93	35.21	3	5	150.1	45.07	4	7	71	7.96619	6.72705
Swol_1238 114566764	ref YP_753918.1| hypothetical protein Swol_1238 [Syntrophomonas wolfei subsp. wolfei str. Goettingen G311]	82.56	1	6	6	36	5.22591e+08	8.37286e+08	5.55525e+08	305.053	44.19	4	8	588.57	82.56	6	16	468.68	69.77	4	12	86	9.28909	8.6167
Swol_1239 114566765	ref YP_753919.1| hypothetical protein Swol_1239 [Syntrophomonas wolfei subsp. wolfei str. Goettingen G311]	54.45	1	17	17	63	1.76263e+08	4.13344e+08	3.01708e+08	556.448	29.11	8	16	711.22	39.73	11	24	539.967	44.18	13	23	292	34.227	5.43994
Swol_1241 114566767	ref YP_753921.1| poly(R)-hydroxyalkanoic acid synthase subunit PhaC [Syntrophomonas wolfei subsp. wolfei str. Goettingen G311]	45.18	1	15	15	50	1.74606e+08	6.50948e+08	1.19623e+08	404.926	19.56	5	12	830.08	42.42	12	23	441.23	32.51	10	15	363	41.7695	6.34131
Swol_1242 114566768	ref YP_753922.1| acyl dehydratase [Syntrophomonas wolfei subsp. wolfei str. Goettingen G311]	18.31	1	2	2	15	6.6662e+07	2.07292e+08	1.37125e+08	235.227	18.31	2	4	292.37	18.31	2	6	211.97	18.31	2	5	142	16.2074	7.03467
Swol_1243 114566769	ref YP_753923.1| hypothetical protein Swol_1243 [Syntrophomonas wolfei subsp. wolfei str. Goettingen G311]	48.13	1	8	8	28	1.18446e+08	1.89434e+08	1.27767e+08	156.52	19.79	3	3	537.81	48.13	8	17	334.27	42.78	6	8	187	21.5629	5.52881
Swol_1244 114566770	ref YP_753924.1| hypothetical protein Swol_1244 [Syntrophomonas wolfei subsp. wolfei str. Goettingen G311]	47.83	1	7	7	67	4.25262e+09	1.72538e+09	5.27021e+09	544.369	19.13	3	14	861.12	47.83	7	33	684.541	23.48	4	20	115	13.5678	5.33838
Swol_1246 114566772	ref YP_753926.1| hypothetical protein Swol_1246 [Syntrophomonas wolfei subsp. wolfei str. Goettingen G311]	42.42	1	4	4	5	0	8.16479e+07	2.85636e+07		0			247.01	42.42	4	5		0			132	15.6291	5.22412
Swol_1247 114566773	ref YP_753927.1| cell-wall associated endopeptidase [Syntrophomonas wolfei subsp. wolfei str. Goettingen G311]	14.79	1	3	3	6	4.36331e+07	1.14373e+07	0		0			283.21	14.79	3	6					257	27.9111	6.91748
Swol_1248 114566774	ref YP_753928.1| PHP family metal-dependent phosphoesterase [Syntrophomonas wolfei subsp. wolfei str. Goettingen G311]	15.49	1	3	3	5	0	1.72839e+08	6.86215e+07		0			85.55	10.21	2	3	54.4299	9.15	2	2	284	32.2447	6.75635
Swol_1249 114566775	ref YP_753929.1| Zn-dependent dipeptidase, microsomal dipeptidase-like protein [Syntrophomonas wolfei subsp. wolfei str. Goettingen G311]	14.15	1	3	3	3	0	2.54884e+07	7.79798e+06		0			64.12	14.15	3	3		0			311	34.1645	5.49072
Swol_1250 114566776	ref YP_753930.1| stage V sporulation protein S [Syntrophomonas wolfei subsp. wolfei str. Goettingen G311]	63.95	1	4	4	19	1.52927e+08	3.13042e+08	2.25656e+08	283.357	40.7	3	6	227.86	40.7	2	6	261.3	63.95	4	7	86	8.80882	8.1626
Swol_1251 114566777	ref YP_753931.1| hypothetical protein Swol_1251 [Syntrophomonas wolfei subsp. wolfei str. Goettingen G311]	21.46	1	5	5	20	3.65596e+07	7.53403e+07	2.33863e+07	355.404	21.46	5	9	135.3	9.58	2	4	237.69	13.79	3	7	261	28.875	6.16357
Swol_1254 114566780	ref YP_753934.1| HDIG/KH domain-containing protein [Syntrophomonas wolfei subsp. wolfei str. Goettingen G311]	32.43	1	16	16	47	9.27094e+07	3.67467e+08	1.89762e+08	532.616	14.37	7	12	744.39	30.68	15	24	354.357	14.76	8	11	515	58.1619	5.45264
Swol_1255 114566781	ref YP_753935.1| hypothetical protein Swol_1255 [Syntrophomonas wolfei subsp. wolfei str. Goettingen G311]	50.29	1	15	15	51	2.55603e+08	5.25136e+08	5.02935e+08	255.039	14.24	4	5	961.22	44.77	13	29	557.846	28.78	8	17	344	37.1244	6.44287
Swol_1256 114566782	ref YP_753936.1| integral membrane transport protein [Syntrophomonas wolfei subsp. wolfei str. Goettingen G311]	27.37	1	6	6	20	7.34159e+06	6.61537e+07	4.87346e+07	97.7096	15.26	3	3	269.06	18.42	4	8	286.177	26.84	5	9	190	21.9558	9.23193
Swol_1257 114566783	ref YP_753937.1| hypothetical protein Swol_1257 [Syntrophomonas wolfei subsp. wolfei str. Goettingen G311]	24.34	1	9	10	28	5.85001e+07	2.61516e+08	1.72648e+08	180.53	10.02	4	7	322.98	24.34	9	12	161.745	19.09	7	9	419	45.4935	5.87158
Swol_1260 114566786	ref YP_753940.1| hypothetical protein Swol_1260 [Syntrophomonas wolfei subsp. wolfei str. Goettingen G311]	5.66	1	6	6	12	1.39588e+07	2.67157e+07	1.03284e+07	75.79	2.03	2	2	165.36	4.9	5	6	121.46	2.79	3	4	1184	124.733	6.02393
Swol_1261 114566787	ref YP_753941.1| CDP-diacylglycerol--glycerol-3-phosphate 3-phosphatidyltransferase [Syntrophomonas wolfei subsp. wolfei str. Goettingen G311]	12.36	1	2	2	3	1.40655e+07	0	63386831	123.867	12.36	2	3						0			178	19.8053	9.61279
Swol_1262 114566788	ref YP_753942.1| 2-methylthioadenine synthetase [Syntrophomonas wolfei subsp. wolfei str. Goettingen G311]	10.02	1	4	4	9	6.48285e+06	2.48899e+07	1.07914e+07		0			146.64	8.2	3	5	124.975	6.83	3	4	439	49.2359	7.1665
Swol_1263 114566789	ref YP_753943.1| hypothetical protein Swol_1263 [Syntrophomonas wolfei subsp. wolfei str. Goettingen G311]	18.78	1	5	5	13	1.4146e+07	7.40049e+07	4.77521e+07		0			192.37	15.92	4	6	237.775	15.51	4	7	245	28.0403	5.10986
Swol_1264 114566790	ref YP_753944.1| hypothetical protein Swol_1264 [Syntrophomonas wolfei subsp. wolfei str. Goettingen G311]	19	1	4	5	15	4.59657e+06	4.10086e+07	1.45926e+07	59.66	6.23	2	2	296.96	19	5	9	134.76	6.23	2	4	321	36.0785	5.94775
Swol_1265 114566791	ref YP_753945.1| DNA translocase FtsK [Syntrophomonas wolfei subsp. wolfei str. Goettingen G311]	4.05	1	3	3	3	0	4.77788e+06	0					79.14	4.05	3	3		0			740	81.7045	6.75635
Swol_1268 114566794	ref YP_753948.1| metallo-beta-lactamase family protein [Syntrophomonas wolfei subsp. wolfei str. Goettingen G311]	39.24	1	19	19	73	2.02734e+08	4.07246e+08	1.45837e+08	751.103	29.29	15	24	997.76	31.28	15	30	584.84	29.66	15	19	553	60.5836	6.81494
Swol_1269 114566795	ref YP_753949.1| dihydrodipicolinate synthase [Syntrophomonas wolfei subsp. wolfei str. Goettingen G311]	61.99	1	16	16	57	2.77991e+08	8.82605e+08	3.8588e+08	292.184	28.42	8	11	795.97	48.63	12	26	541.425	33.22	10	20	292	31.5404	6.56592
Swol_1270 114566796	ref YP_753950.1| aspartate-semialdehyde dehydrogenase [Syntrophomonas wolfei subsp. wolfei str. Goettingen G311]	42.31	1	11	11	40	2.0165e+08	1.54832e+09	4.62282e+08	283.586	17.46	5	8	788.83	40.24	9	20	468.66	34.91	9	12	338	37.4846	5.47803
Swol_1273 114566799	ref YP_753953.1| dihydrodipicolinate reductase [Syntrophomonas wolfei subsp. wolfei str. Goettingen G311]	16.54	1	3	3	5	0	4.36687e+07	0					111.17	16.54	3	5		0			266	28.8864	6.43018
Swol_1275 114566801	ref YP_753955.1| RNA-binding protein-like protein [Syntrophomonas wolfei subsp. wolfei str. Goettingen G311]	5.16	1	3	3	6	1.41798e+07	6.33278e+07	2.50124e+07	226.243	3.83	2	4	51.48	3.16	2	2		0			601	69.317	8.1333
Swol_1277 114566803	ref YP_753957.1| hypothetical protein Swol_1277 [Syntrophomonas wolfei subsp. wolfei str. Goettingen G311]	24.61	1	4	4	11	6.53272e+07	1.19724e+08	4.92409e+07		0			216.72	24.61	4	6	158.75	24.61	4	5	191	20.7968	5.63037
Swol_1278 114566804	ref YP_753958.1| orotidine-5'-phosphate decarboxylase [Syntrophomonas wolfei subsp. wolfei str. Goettingen G311]	8.79	1	2	2	3	5.21194e+06	1.1973e+07	0		0			87.83	8.79	2	3		0			239	25.8076	6.354
Swol_1279 114566805	ref YP_753959.1| hypothetical protein Swol_1279 [Syntrophomonas wolfei subsp. wolfei str. Goettingen G311]	8.28	1	2	2	3	0	7.70011e+07	4.15523e+06		0			72.08	8.28	2	3		0			302	31.7058	5.30029
Swol_1280 114566806	ref YP_753960.1| FAD/NAD(P)-binding oxidoreductase [Syntrophomonas wolfei subsp. wolfei str. Goettingen G311]	31.3	1	6	6	14	1.88742e+07	5.83938e+07	2.36841e+07	145.235	9.16	2	3	325.94	31.3	6	8	131.2	9.16	2	3	262	28.81	5.71924
Swol_1281 114566807	ref YP_753961.1| carbamoyl-phosphate synthase large subunit [Syntrophomonas wolfei subsp. wolfei str. Goettingen G311]	17.04	1	18	18	39	1.80523e+07	7.37752e+07	1.32866e+07	117.612	4.75	5	5	634.94	16.01	17	27	194.988	4.56	5	7	1074	118.732	5.12256
Swol_1282 114566808	ref YP_753962.1| carbamoyl-phosphate synthase small subunit [Syntrophomonas wolfei subsp. wolfei str. Goettingen G311]	9.27	1	3	3	9	4.02358e+07	4.06212e+07	5.50938e+06	135.738	5.9	2	4	72.09	9.27	3	3	67.21	5.9	2	2	356	39.169	6.02393
Swol_1283 114566809	ref YP_753963.1| dihydroorotase [Syntrophomonas wolfei subsp. wolfei str. Goettingen G311]	7.66	1	2	2	2	831403	52655267	6.26621e+06		0			73.45	7.66	2	2		0			431	46.2156	5.51611
Swol_1284 114566810	ref YP_753964.1| aspartate carbamoyltransferase [Syntrophomonas wolfei subsp. wolfei str. Goettingen G311]	26.28	1	7	8	14	5.04074e+07	1.60285e+08	6.42744e+07		0			177.14	26.28	8	10	74.45	12.82	4	4	312	34.4811	8.33838
Swol_1285 114566811	ref YP_753965.1| bifunctional pyrimidine regulatory protein PyrR uracil phosphoribosyltransferase [Syntrophomonas wolfei subsp. wolfei str. Goettingen G311]	54.64	1	11	11	37	3.40354e+08	4.20914e+08	3.56803e+08	170.11	20.22	3	5	430.07	48.09	10	17	457.97	38.25	7	15	183	20.5592	6.94678
Swol_1286 114566812	ref YP_753966.1| pseudouridylate synthase [Syntrophomonas wolfei subsp. wolfei str. Goettingen G311]	12.79	1	3	3	4	7.56216e+06	0	3.52627e+07		0				0			98.73	12.79	3	4	305	34.4034	8.89502
Swol_1292 114566817	ref YP_753971.1| Zn-dependent hydrolase-like protein [Syntrophomonas wolfei subsp. wolfei str. Goettingen G311]	43.69	1	10	10	25	4.01416e+07	2.55924e+08	6.06438e+07	225.303	14.68	3	6	441.9	34.47	8	13	182.39	22.87	5	6	293	32.5746	5.43994
Swol_1293 114566818	ref YP_753972.1| hypothetical protein Swol_1293 [Syntrophomonas wolfei subsp. wolfei str. Goettingen G311]	7.89	1	2	2	2	0	22698772	7.13075e+06		0				0			66.22	7.89	2	2	279	31.6258	5.75732
Swol_1300 114566825	ref YP_753979.1| thioredoxin-disulfide reductase [Syntrophomonas wolfei subsp. wolfei str. Goettingen G311]	26.83	1	5	5	26	5.29403e+07	3.1237e+08	6.40106e+07	304.542	13.94	3	7	364.92	26.83	5	10	325.33	19.51	4	9	287	31.1141	5.42725
Swol_1301 114566826	ref YP_753980.1| phosphoglycerate mutase [Syntrophomonas wolfei subsp. wolfei str. Goettingen G311]	10.4	1	4	4	5	12636090	7.85599e+07	3.00613e+07		0			56.53	6.44	2	2	77.3	3.96	2	3	404	44.5306	5.13525
Swol_1302 114566827	ref YP_753981.1| threonine synthase [Syntrophomonas wolfei subsp. wolfei str. Goettingen G311]	43.6	1	18	18	58	8.81155e+07	4.31795e+08	1.80747e+08	377.565	14	6	9	995.14	35	15	30	726.255	23.8	10	19	500	55.6602	5.46533
Swol_1308 114566833	ref YP_753987.1| hypothetical protein Swol_1308 [Syntrophomonas wolfei subsp. wolfei str. Goettingen G311]	4.72	1	2	2	2	2.0703e+07	6.30515e+08	1.14122e+07	59.4369	4.72	2	2		0				0			339	36.993	7.60596
Swol_1317 114566842	ref YP_753996.1| aspartate kinase [Syntrophomonas wolfei subsp. wolfei str. Goettingen G311]	18.23	1	8	8	21	6.13774e+07	5.83328e+08	1.32429e+08	118.196	6.9	3	4	344.38	13.79	7	10	240.1	15.02	5	7	406	43.3082	5.40186
Swol_1318 114566843	ref YP_753997.1| homoserine kinase [Syntrophomonas wolfei subsp. wolfei str. Goettingen G311]	8	1	2	2	2	0	70416897	3.99914e+06						0			80.85	8	2	2	300	32.5889	4.98291
Swol_1319 114566844	ref YP_753998.1| homoserine dehydrogenase [Syntrophomonas wolfei subsp. wolfei str. Goettingen G311]	29.4	1	14	14	36	1.13221e+08	3.4052e+08	2.12846e+08	263.612	9.95	5	8	498.94	27.55	12	17	313.32	16.67	7	11	432	47.1659	5.45264
Swol_1323 114566848	ref YP_754002.1| glycerol-3-phosphate dehydrogenase (NAD(P)(+)) [Syntrophomonas wolfei subsp. wolfei str. Goettingen G311]	11.66	1	3	3	5	1.40029e+07	3.497e+07	8.04935e+06	111.5	7.29	2	2	141.11	11.66	3	3		0			343	37.5726	8.5874
Swol_1325 114566850	ref YP_754004.1| hypothetical protein Swol_1325 [Syntrophomonas wolfei subsp. wolfei str. Goettingen G311]	23.36	1	9	9	19	1.4045e+07	8.51996e+07	3.59321e+07	129.594	6.12	2	2	314.06	19.5	7	9	264.726	14.97	6	8	441	49.8743	7.13721
Swol_1326 114566851	ref YP_754005.1| Fe-S oxidoreductase [Syntrophomonas wolfei subsp. wolfei str. Goettingen G311]	6.43	1	3	3	4	1.78877e+07	0	1.25502e+07		0							82.32	6.43	3	4	451	50.9543	4.80518
Swol_1344 114566869	ref YP_754023.1| 4-hydroxy-3-methylbut-2-enyl diphosphate reductase/S1 RNA-binding domain protein [Syntrophomonas wolfei subsp. wolfei str. Goettingen G311]	42.5	1	26	26	119	4.94305e+08	2.36263e+09	1.23436e+09	758.076	19.65	12	24	1752.1	35.81	21	55	1263.84	26.06	15	40	687	77.197	4.90674
Swol_1345 114566870	ref YP_754024.1| 1-acyl-sn-glycerol-3-phosphate acyltransferase [Syntrophomonas wolfei subsp. wolfei str. Goettingen G311]	7.11	1	2	2	3	1.35311e+07	0	4.22144e+07		0				0			50.6	7.11	2	3	197	21.8671	9.77393
Swol_1346 114566871	ref YP_754025.1| cytidylate kinase [Syntrophomonas wolfei subsp. wolfei str. Goettingen G311]	10.5	1	2	2	2	1.30541e+07	3.13103e+07	0		0			38.84	10.5	2	2		0			219	24.7114	5.16064
Swol_1347 114566872	ref YP_754026.1| 3-phosphoshikimate 1-carboxyvinyltransferase [Syntrophomonas wolfei subsp. wolfei str. Goettingen G311]	47.66	1	16	16	85	2.0397e+08	8.92495e+08	4.96922e+08	448.515	22.66	7	13	1428.31	46.73	14	43	975.55	45.56	15	29	428	45.6631	7.10791
Swol_1348 114566873	ref YP_754027.1| 3-deoxy-7-phosphoheptulonate synthase [Syntrophomonas wolfei subsp. wolfei str. Goettingen G311]	64.37	1	21	22	141	1.5091e+09	1.09699e+10	2.96803e+09	694.518	38.32	12	22	1726.39	61.38	20	61	1839.87	56.89	17	58	334	36.6771	6.7124
Swol_1349 114566874	ref YP_754028.1| prephenate dehydrogenase [Syntrophomonas wolfei subsp. wolfei str. Goettingen G311]	20.36	1	5	5	19	6.50626e+07	2.19037e+07	6.89907e+07		0			383.16	17.96	4	10	301.14	20.36	5	9	334	36.4153	5.97314
Swol_1355 114566880	ref YP_754034.1| acyl dehydratase [Syntrophomonas wolfei subsp. wolfei str. Goettingen G311]	30.99	1	3	3	8	6.65454e+07	2.60678e+08	7.74572e+07		0			290.43	21.13	2	4	224.05	20.42	2	4	142	15.5579	6.91748
Swol_1356 114566881	ref YP_754035.1| (de)hydratase [Syntrophomonas wolfei subsp. wolfei str. Goettingen G311]	17.73	1	2	2	2	6.39141e+07	155311612	0	69.36	17.73	2	2		0				0			141	15.2167	5.2749
Swol_1369 114566893	ref YP_754047.1| transcriptional regulators-like protein [Syntrophomonas wolfei subsp. wolfei str. Goettingen G311]	13.45	1	2	2	2	0	5488668	2.30197e+07		0			42.2	13.45	2	2		0			171	20.0391	5.17334
Swol_1370 114566894	ref YP_754048.1| hypothetical protein Swol_1370 [Syntrophomonas wolfei subsp. wolfei str. Goettingen G311]	4	1	3	3	3	0	0	7.32867e+06		0							83.3	4	3	3	725	82.3993	5.42725
Swol_1372 114566896	ref YP_754050.1| hypothetical protein Swol_1372 [Syntrophomonas wolfei subsp. wolfei str. Goettingen G311]	14.47	1	2	2	3	4.8482e+07	7.57141e+07	95869058		0			101.22	14.47	2	3		0			159	18.4014	5.26221
Swol_1373 114566897	ref YP_754051.1| precorrin-6B methylase 2-like protein [Syntrophomonas wolfei subsp. wolfei str. Goettingen G311]	13.91	1	5	5	10	0	1.25166e+08	3.83065e+07		0			211.76	13.91	5	8	79.23	7.95	2	2	302	33.569	5.10986
Swol_1374 114566898	ref YP_754052.1| pyruvate synthase subunit porB [Syntrophomonas wolfei subsp. wolfei str. Goettingen G311]	11.86	1	2	2	6	5.58403e+07	1.19088e+08	5.93323e+07		0			141.42	11.86	2	3	87.62	11.86	2	3	312	34.8932	7.63525
Swol_1375 114566899	ref YP_754053.1| pyruvate synthase subunit porA [Syntrophomonas wolfei subsp. wolfei str. Goettingen G311]	24.43	1	8	8	16	4.60139e+07	1.0017e+08	1.22334e+08	83.17	8.82	3	3	148.01	16.88	5	7	146.51	13.35	5	6	397	43.4457	5.26221
Swol_1377 114566901	ref YP_754055.1| pyruvate synthase [Syntrophomonas wolfei subsp. wolfei str. Goettingen G311]	34.54	1	5	5	7	14486701	4.08146e+07	4.92781e+07		0			154.25	22.16	3	4	113.42	12.37	2	3	194	21.2008	5.94775
Swol_1380 114566904	ref YP_754058.1| hypothetical protein Swol_1380 [Syntrophomonas wolfei subsp. wolfei str. Goettingen G311]	15.22	1	8	9	15	1.70124e+07	351794978	87055647	47.62	2.34	2	2	173.38	11.54	6	9	114.441	7.19	4	4	598	66.561	7.86963
Swol_1382 114566906	ref YP_754060.1| GntR family transcriptional regulator [Syntrophomonas wolfei subsp. wolfei str. Goettingen G311]	20	1	3	3	3	1.95925e+07	0	2.08498e+07		0							102.9	20	3	3	125	14.3056	4.90674
Swol_1388 114566912	ref YP_754066.1| 3-deoxy-7-phosphoheptulonate synthase [Syntrophomonas wolfei subsp. wolfei str. Goettingen G311]	13.45	1	3	3	3	0	5.69441e+07	2.36353e+07		0			99.89	13.45	3	3		0			275	30.307	6.65381
Swol_1393 114566917	ref YP_754071.1| N-carbamoyl-D-amino acid amidohydrolase [Syntrophomonas wolfei subsp. wolfei str. Goettingen G311]	25.09	1	6	6	19	1.55232e+07	6.71872e+07	1.59673e+07	156.57	9.19	2	3	435.35	25.09	6	12	128.07	12.01	3	4	283	31.3329	6.44287
Swol_1396 114566920	ref YP_754074.1| hypothetical protein Swol_1396 [Syntrophomonas wolfei subsp. wolfei str. Goettingen G311]	44.2	1	5	5	22	1.30453e+08	3.29648e+08	1.5299e+08	55.3705	12.32	2	2	358.08	38.41	4	12	324.515	30.43	4	8	138	14.4469	8.44092
Swol_1398 114566922	ref YP_754076.1| 2-oxoglutarate oxidoreductase subunit gamma [Syntrophomonas wolfei subsp. wolfei str. Goettingen G311]	17.49	1	3	3	3	0	7.37304e+07	0		0			120.67	17.49	3	3		0			183	20.4103	5.23682
Swol_1399 114566923	ref YP_754077.1| keto/oxoacid ferredoxin oxidoreductase subunit beta [Syntrophomonas wolfei subsp. wolfei str. Goettingen G311]	20.65	1	6	6	8	5.1362e+07	4.32596e+07	1.08689e+08		0			94.96	15.38	3	4	103.4	12.96	3	4	247	27.2458	7.62061
Swol_1400 114566924	ref YP_754078.1| 2-oxoisovalerate ferredoxin oxidoreductase subunit alpha [Syntrophomonas wolfei subsp. wolfei str. Goettingen G311]	57.39	1	12	12	31	5.17769e+07	5.44939e+08	1.72031e+08	141.813	12.22	3	3	584.55	55.11	11	19	239.64	23.58	6	9	352	38.343	6.58057
Swol_1402 114566926	ref YP_754080.1| hypothetical protein Swol_1402 [Syntrophomonas wolfei subsp. wolfei str. Goettingen G311]	22.87	1	4	4	13	8.20916e+06	19492251	9.7324e+06	86.67	13	2	2	151.68	22.87	4	4	293.57	22.87	4	7	223	24.7642	5.31299
Swol_1403 114566927	ref YP_754081.1| signal transduction protein [Syntrophomonas wolfei subsp. wolfei str. Goettingen G311]	15.36	1	3	3	5	2.79475e+06	1.33167e+08	2.72225e+07		0			188.27	15.36	3	3	67.81	10.36	2	2	280	31.1539	5.09717
Swol_1404 114566928	ref YP_754082.1| hypothetical protein Swol_1404 [Syntrophomonas wolfei subsp. wolfei str. Goettingen G311]	26.39	1	3	3	12	3.98987e+06	1.55422e+08	1.13199e+08		0			204.13	26.39	3	6	172.29	16.67	2	6	144	16.9547	5.42725
Swol_1408 114566932	ref YP_754086.1| GTP cyclohydrolase I [Syntrophomonas wolfei subsp. wolfei str. Goettingen G311]	19.79	1	4	4	12	5.90582e+07	1.15562e+08	4.47237e+07	109.953	15.1	3	4	142.07	15.1	3	4	116.55	15.63	3	4	192	21.7142	7.50342
Swol_1409 114566933	ref YP_754087.1| formate--tetrahydrofolate ligase [Syntrophomonas wolfei subsp. wolfei str. Goettingen G311]	51.53	1	28	28	100	3.05386e+08	2327491939	9.02483e+08	642.069	25.41	11	17	1843.99	51.35	27	46	1415.92	46.13	20	37	555	59.4541	6.55127
Swol_1417 114566941	ref YP_754095.1| transcriptional regulator [Syntrophomonas wolfei subsp. wolfei str. Goettingen G311]	18.71	1	2	2	2	0	1.45728e+07	9.60219e+06		0			84.74	18.71	2	2		0			171	19.2435	5.2749
Swol_1420 114566944	ref YP_754098.1| polyA polymerase family protein [Syntrophomonas wolfei subsp. wolfei str. Goettingen G311]	15.34	1	12	12	25	0	8.94364e+07	3.1366e+07		0			475.09	13.52	10	14	278.52	6.36	6	11	880	99.9642	5.88428
Swol_1421 114566945	ref YP_754099.1| hypothetical protein Swol_1421 [Syntrophomonas wolfei subsp. wolfei str. Goettingen G311]	39.9	1	6	6	24	1.54242e+08	1.61337e+09	2.8968e+08	236.057	20.21	3	5	460.44	39.9	6	12	277.63	27.46	4	7	193	22.3002	6.39209
Swol_1422 114566946	ref YP_754100.1| diaminopimelate decarboxylase [Syntrophomonas wolfei subsp. wolfei str. Goettingen G311]	31.97	1	11	11	18	2.59385e+07	4.77558e+07	4.6932e+07	89.13	6.8	3	3	238.06	21.77	7	9	181.42	11.79	5	6	441	48.9119	5.97314
Swol_1424 114566948	ref YP_754102.1| preprotein translocase subunit SecF [Syntrophomonas wolfei subsp. wolfei str. Goettingen G311]	33.57	1	11	11	51	1.35375e+08	9.60317e+08	4.77999e+08	171.24	11.43	3	5	1201.23	33.57	10	35	385.155	27.86	8	11	280	31.494	8.77783
Swol_1425 114566949	ref YP_754103.1| preprotein translocase subunit SecD [Syntrophomonas wolfei subsp. wolfei str. Goettingen G311]	44.42	1	14	14	51	2.46543e+08	1374088152	5.36141e+08	625.991	21.84	8	17	814.82	42.18	13	23	388.49	22.08	7	11	403	43.2277	8.55811
Swol_1427 114566951	ref YP_754105.1| preprotein translocase subunit YajC [Syntrophomonas wolfei subsp. wolfei str. Goettingen G311]	40.96	1	4	4	9	1.58325e+08	1.21735e+08	5.04134e+08		0			224.81	40.96	4	9		0			83	9.64928	9.49561
Swol_1428 114566952	ref YP_754106.1| queuine tRNA-ribosyltransferase [Syntrophomonas wolfei subsp. wolfei str. Goettingen G311]	35.23	1	8	8	12	16519324	9.56438e+07	2.97386e+07		0			452.51	33.06	7	9	108.37	10.3	3	3	369	41.407	7.06396
Swol_1429 114566953	ref YP_754107.1| S-adenosylmethionine tRNA ribosyltransferase [Syntrophomonas wolfei subsp. wolfei str. Goettingen G311]	13.07	1	4	4	9	2.78341e+07	2.18703e+07	1.90132e+07	82.46	7.39	2	2	118.54	7.67	3	4	70.54	3.98	2	3	352	39.8477	6.37939
Swol_1431 114566955	ref YP_754109.1| Holliday junction DNA helicase RuvB [Syntrophomonas wolfei subsp. wolfei str. Goettingen G311]	26.74	1	9	9	24	5.69676e+07	5.87376e+07	5.47911e+07	198.513	12.5	5	7	255.68	24.13	8	11	120.757	15.12	5	6	344	37.994	5.35107
Swol_1432 114566956	ref YP_754110.1| Holliday junction resolvasome DNA-binding subunit [Syntrophomonas wolfei subsp. wolfei str. Goettingen G311]	19.1	1	3	3	7	3.75331e+07	4.08194e+07	2.57558e+07		0			98.17	19.1	3	3	150.048	13.57	2	4	199	22.6714	7.40088
Swol_1437 114566961	ref YP_754115.1| NAD+ synthetase [Syntrophomonas wolfei subsp. wolfei str. Goettingen G311]	24.9	1	6	6	11	2.16391e+07	1.86898e+08	2.53705e+07		0			290.8	24.9	5	8	110.99	14.86	3	3	249	27.3729	5.35107
Swol_1440 114566964	ref YP_754118.1| ferridoxin [Syntrophomonas wolfei subsp. wolfei str. Goettingen G311]	25.71	1	3	3	4	0	3.03781e+08	1.83234e+07		0			60.61	19.29	2	2	71.42	13.57	2	2	140	15.7098	4.88135
Swol_1441 114566965	ref YP_754119.1| hypothetical protein Swol_1441 [Syntrophomonas wolfei subsp. wolfei str. Goettingen G311]	20.63	1	7	7	15	2.81266e+07	1.38227e+08	5.47481e+07	53.1693	4.61	2	3	337.87	18.93	6	9	44.67	4.61	2	3	412	45.3453	7.02002
Swol_1442 114566966	ref YP_754120.1| 5-methyltetrahydrofolate-homocysteine methyltransferase, truncation [Syntrophomonas wolfei subsp. wolfei str. Goettingen G311]	23.24	1	16	16	45	3.54636e+07	104188225	4.36321e+07	342.362	10.97	7	10	823.35	19.67	14	25	280.29	9.65	8	10	839	91.1472	5.19873
Swol_1447 114566971	ref YP_754125.1| chemotaxis operon protein [Syntrophomonas wolfei subsp. wolfei str. Goettingen G311]	31.01	1	5	5	12	8.32386e+06	2.4854e+07	0	98.3126	19.62	3	3	215.5	31.01	5	9					158	16.8974	4.58936
Swol_1448 114566972	ref YP_754126.1| response regulator receiver protein [Syntrophomonas wolfei subsp. wolfei str. Goettingen G311]	21.71	1	2	2	4	2.75637e+07	8.95417e+07	0		0			230.46	21.71	2	4					129	14.0692	4.90674
Swol_1449 114566973	ref YP_754127.1| protein-glutamate methylesterase [Syntrophomonas wolfei subsp. wolfei str. Goettingen G311]	13.88	1	4	4	5	13052937	4.08901e+07	5.01852e+06		0			176.46	13.88	4	5		0			353	38.1793	9.01221
Swol_1450 114566974	ref YP_754128.1| chemotaxis signal transduction protein [Syntrophomonas wolfei subsp. wolfei str. Goettingen G311]	45.75	1	21	21	66	8.26289e+07	3.82741e+08	5.94905e+07	535.879	20.08	8	15	1123	42.66	19	33	567.05	28.96	11	18	518	57.8858	5.07178
Swol_1451 114566975	ref YP_754129.1| methyl-accepting chemotaxis sensory transducer [Syntrophomonas wolfei subsp. wolfei str. Goettingen G311]	37.35	1	23	23	70	5.5258e+08	1.08343e+09	3.31152e+08	556.732	14.2	8	16	1186.84	35.34	21	32	614.322	23.46	14	22	648	69.9343	4.70361
Swol_1452 114566976	ref YP_754130.1| molecular chaperone DnaK [Syntrophomonas wolfei subsp. wolfei str. Goettingen G311]	15.86	1	6	6	8	0	7.01063e+07	1.24117e+07		0			227.95	14.06	5	6	77.0077	4.22	2	2	498	54.9263	4.93213
Swol_1453 114566977	ref YP_754131.1| hypothetical protein Swol_1453 [Syntrophomonas wolfei subsp. wolfei str. Goettingen G311]	36.43	1	4	4	7	4.24993e+06	2.51258e+07	1.44648e+07	52.8717	20.93	2	2	106.42	27.91	3	3	54.7738	15.5	2	2	129	14.5921	4.60205
Swol_1454 114566978	ref YP_754132.1| chromosome partitioning protein [Syntrophomonas wolfei subsp. wolfei str. Goettingen G311]	25.95	1	6	6	24	7.16962e+07	1.30225e+08	6.84167e+07	119.18	6.49	2	5	337.82	22.52	5	10	286.864	14.89	4	9	262	28.6232	5.49072
Swol_1455 114566979	ref YP_754133.1| chemotaxis protein CheA [Syntrophomonas wolfei subsp. wolfei str. Goettingen G311]	38.51	1	29	29	84	1.03515e+08	2.6563e+08	9.41843e+07	523.152	9.92	9	14	1557.65	37.11	26	48	734.116	19.96	15	22	927	103.792	4.94482
Swol_1456 114566980	ref YP_754134.1| response regulator receiver protein [Syntrophomonas wolfei subsp. wolfei str. Goettingen G311]	33.87	1	2	2	9	6.29242e+07	5.16782e+08	8.11879e+07		0			390.28	33.87	2	9		0			124	14.324	4.37354
Swol_1457 114566981	ref YP_754135.1| protein-glutamate O-methyltransferase [Syntrophomonas wolfei subsp. wolfei str. Goettingen G311]	19.57	1	5	5	16	4.60946e+07	1.61434e+08	1.04886e+08		0			299.39	19.57	5	12	103.59	9.78	3	4	276	32.9968	8.42627
Swol_1458 114566982	ref YP_754136.1| hypothetical protein Swol_1458 [Syntrophomonas wolfei subsp. wolfei str. Goettingen G311]	31.93	1	11	11	39	1.99067e+08	9.65376e+08	3.93315e+08	449.834	13.45	5	11	573.54	29.41	10	18	366.357	15.69	5	10	357	39.9571	4.7417
Swol_1462 114566984	ref YP_754138.1| superfamily II DNA/RNA helicase [Syntrophomonas wolfei subsp. wolfei str. Goettingen G311]	19.02	1	11	11	18	2.08821e+07	1.83618e+08	5.82962e+07	162.203	4.48	3	4	353.77	14.81	7	9	137.47	6.11	5	5	736	84.2748	6.32861
Swol_1464 114566986	ref YP_754140.1| hypothetical protein Swol_1464 [Syntrophomonas wolfei subsp. wolfei str. Goettingen G311]	18.95	1	2	2	2	0	24185416	1.15178e+07						0			56.54	18.95	2	2	95	10.6115	7.95752
Swol_1468 114566990	ref YP_754144.1| hypothetical protein Swol_1468 [Syntrophomonas wolfei subsp. wolfei str. Goettingen G311]	6.05	1	3	3	5	9.28059e+06	7.71763e+06	0	99.82	4.63	2	3	64.19	3.91	2	2		0			562	64.8945	6.82959
Swol_1469 114566991	ref YP_754145.1| HD-GYP domain-containing protein [Syntrophomonas wolfei subsp. wolfei str. Goettingen G311]	8.97	1	6	6	8	1.16977e+07	2.07008e+07	3.59222e+06	100.092	2.74	2	2	143.23	7.22	5	6		0			803	91.6097	6.25244
Swol_1474 114566996	ref YP_754150.1| methylenetetrahydrofolate dehydrogenase (NADP(+)) [Syntrophomonas wolfei subsp. wolfei str. Goettingen G311]	25.37	1	7	7	25	9.58531e+07	1.78421e+08	1.15487e+08	173.81	11.03	3	6	290.61	22.79	6	11	151.56	17.28	5	8	272	29.6866	6.23975
Swol_1479 114567001	ref YP_754155.1| NADH:flavin oxidoreductase [Syntrophomonas wolfei subsp. wolfei str. Goettingen G311]	22	1	14	14	35	4.28496e+07	1.38526e+08	4.2766e+07	140.048	6.92	4	5	418.01	14.92	9	16	309.173	16.92	11	14	650	71.858	8.00146
Swol_1480 114567002	ref YP_754156.1| Zn-dependent hydrolase-like protein [Syntrophomonas wolfei subsp. wolfei str. Goettingen G311]	46.92	1	14	14	53	1.11451e+08	6.60695e+08	1.22235e+08	501.755	20.21	5	13	990.525	44.18	13	30	407.22	21.92	5	10	292	33.0972	5.89697
Swol_1487 114567008	ref YP_754162.1| sigma-L-dependent transcriptional regulator [Syntrophomonas wolfei subsp. wolfei str. Goettingen G311]	17.39	1	8	9	11	4.5586e+06	3.62885e+07	6.08195e+06	116.173	5.6	3	3	264.68	11.78	6	6	70.5093	3.45	2	2	696	78.5097	6.58057
Swol_1491 114567012	ref YP_754166.1| 50S ribosomal protein L19 [Syntrophomonas wolfei subsp. wolfei str. Goettingen G311]	32.76	1	5	5	17	0	4.22526e+08	4.87677e+08		0			194.66	24.14	4	10	179.09	32.76	5	7	116	13.4245	10.8579
Swol_1492 114567013	ref YP_754167.1| hypothetical protein Swol_1492 [Syntrophomonas wolfei subsp. wolfei str. Goettingen G311]	8.33	1	2	2	2	3729804	0	0	59.51	8.33	2	2		0				0			192	22.4423	5.60498
Swol_1493 114567014	ref YP_754168.1| tRNA (guanine-N(1)-)-methyltransferase [Syntrophomonas wolfei subsp. wolfei str. Goettingen G311]	16.39	1	3	3	5	0	7.34531e+06	16162803					56	12.3	2	2	101.763	9.02	2	3	244	27.9334	5.13525
Swol_1494 114567015	ref YP_754169.1| 16S rRNA processing protein RimM [Syntrophomonas wolfei subsp. wolfei str. Goettingen G311]	9.88	1	2	2	6	4.91548e+06	7.78906e+06	20498631	73.11	9.88	2	2	51.08	9.88	2	2	73.42	9.88	2	2	172	19.2411	4.67822
Swol_1496 114567016	ref YP_754170.1| nucleic acid binding protein [Syntrophomonas wolfei subsp. wolfei str. Goettingen G311]	60.26	1	6	7	23	1.24551e+08	2.71674e+08	5.40713e+08	184.833	34.62	3	5	345.82	60.26	7	12	150.02	43.59	4	6	78	8.46361	6.771
Swol_1497 114567017	ref YP_754171.1| 30S ribosomal protein S16 [Syntrophomonas wolfei subsp. wolfei str. Goettingen G311]	28.41	1	2	2	15	8.0022e+07	9.12984e+06	6.14877e+07	82.2	28.41	2	3	120.33	28.41	2	7	160.83	28.41	2	5	88	10.0704	10.4185
Swol_1498 114567018	ref YP_754172.1| signal recognition particle protein [Syntrophomonas wolfei subsp. wolfei str. Goettingen G311]	25.45	1	8	9	26	1.15472e+07	2.37486e+08	2.54649e+08	193.274	6.7	3	5	650.93	23.66	8	15	335.247	9.38	3	6	448	49.7086	9.5249
Swol_1499 114567019	ref YP_754173.1| hypothetical protein Swol_1499 [Syntrophomonas wolfei subsp. wolfei str. Goettingen G311]	17.54	1	2	2	3	0	4997881	3.02221e+06					84.48	17.54	2	3		0			114	13.513	4.85596
Swol_1507 114567027	ref YP_754181.1| sigma 38 (RpoS) [Syntrophomonas wolfei subsp. wolfei str. Goettingen G311]	21.51	1	8	8	24	1.40507e+08	2.20483e+08	9.98149e+07		0			476.87	21.51	8	14	300.137	18.16	6	10	358	40.9785	4.86865
Swol_1508 114567028	ref YP_754182.1| DNA primase, DNAG [Syntrophomonas wolfei subsp. wolfei str. Goettingen G311]	7.93	1	4	4	4	5544955	2.80965e+07	7.57286e+06		0				0			122.981	7.93	4	4	593	69.019	8.36768
Swol_1510 114567030	ref YP_754184.1| NADPH-dependent FMN reductase [Syntrophomonas wolfei subsp. wolfei str. Goettingen G311]	11.88	1	2	2	5	0	3.7467e+07	3.51307e+07					81.59	11.88	2	3	75.51	11.88	2	2	202	21.8071	9.08545
Swol_1511 114567031	ref YP_754185.1| hypothetical protein Swol_1511 [Syntrophomonas wolfei subsp. wolfei str. Goettingen G311]	23.34	1	10	10	24	3.47965e+07	1.18908e+08	4.17025e+07	266.717	11.95	5	7	314.7	20.68	9	11	205.105	10.82	6	6	527	58.7069	7.76709
Swol_1512 114567032	ref YP_754186.1| pyruvate phosphate dikinase [Syntrophomonas wolfei subsp. wolfei str. Goettingen G311]	28.64	1	25	25	79	1.1125e+08	6.11501e+08	2.75622e+08	396.693	12.05	10	13	1076.4	20.8	17	42	580.33	17.73	16	24	880	97.4066	5.16064
Swol_1513 114567033	ref YP_754187.1| hypothetical protein Swol_1513 [Syntrophomonas wolfei subsp. wolfei str. Goettingen G311]	41.39	1	10	11	26	2.46039e+07	2.8562e+08	3.27779e+07	96.52	10.26	3	4	504.41	32.6	8	14	235.69	20.88	5	8	273	30.6721	5.45264
Swol_1514 114567034	ref YP_754188.1| CBS domain-containing protein [Syntrophomonas wolfei subsp. wolfei str. Goettingen G311]	10.5	1	3	3	4	2.78287e+07	2.80108e+07	3.10901e+07		0			124.47	10.5	3	4		0			219	24.5082	6.37939
Swol_1515 114567035	ref YP_754189.1| glycine--tRNA ligase [Syntrophomonas wolfei subsp. wolfei str. Goettingen G311]	39.53	1	27	27	76	2.29625e+07	1.50542e+08	7.29257e+07	701	19.91	12	19	1060.94	35.47	22	30	917.175	25.58	16	27	688	78.1945	5.43994
Swol_1516 114567036	ref YP_754190.1| glycyl-tRNA synthetase subunit alpha [Syntrophomonas wolfei subsp. wolfei str. Goettingen G311]	22.77	1	8	8	21	2.40233e+07	105821519	47233144	58.86	7.59	2	2	261.89	16.5	5	9	222.37	13.2	5	10	303	35.1696	5.04639
Swol_1521 114567041	ref YP_754195.1| nitrite reductase [Syntrophomonas wolfei subsp. wolfei str. Goettingen G311]	13.94	1	4	4	7	2.21356e+07	5.3666e+07	2.32866e+07	111.242	5.77	2	2	180.02	13.94	4	5		0			416	46.9943	6.87354
Swol_1528 114567048	ref YP_754202.1| hypothetical protein Swol_1528 [Syntrophomonas wolfei subsp. wolfei str. Goettingen G311]	26.04	1	5	5	13	5317451	2.42498e+08	5.24178e+07		0			265.43	22.4	4	7	187.93	19.79	4	6	192	22.1121	4.69092
Swol_1529 114567049	ref YP_754203.1| MinD family protein [Syntrophomonas wolfei subsp. wolfei str. Goettingen G311]	25	1	9	9	35	286344567	3.58038e+08	5.02869e+08	227.718	16.32	5	7	290.83	18.4	6	13	410.34	21.53	7	15	288	31.2969	6.12549
Swol_1530 114567050	ref YP_754204.1| hypothetical protein Swol_1530 [Syntrophomonas wolfei subsp. wolfei str. Goettingen G311]	28.93	1	7	7	18	1.09701e+08	6.14738e+07	2.34984e+08	172.655	7.86	2	5	296.48	15.71	4	7	159.61	14.64	3	6	280	29.8853	4.85596
Swol_1531 114567051	ref YP_754205.1| hypothetical protein Swol_1531 [Syntrophomonas wolfei subsp. wolfei str. Goettingen G311]	40.87	1	3	3	23	1.58392e+09	4.01344e+09	2.69864e+09	172.21	40.87	3	6	163.53	20.87	2	8	236.7	20.87	2	9	115	12.173	5.38916
Swol_1532 114567052	ref YP_754206.1| hypothetical protein Swol_1532 [Syntrophomonas wolfei subsp. wolfei str. Goettingen G311]	76.92	1	6	6	28	2.39333e+08	6.47226e+08	4.2321e+08	295.49	41.03	4	8	318.78	68.38	5	9	352.41	63.25	5	11	117	12.3141	6.52197
Swol_1536 114567056	ref YP_754210.1| hypothetical protein Swol_1536 [Syntrophomonas wolfei subsp. wolfei str. Goettingen G311]	38.11	1	8	8	24	6.54254e+07	3.10534e+08	1.10658e+08	139.42	13.52	3	4	481.34	38.11	8	15	134.506	22.95	5	5	244	27.0506	5.35107
Swol_1540 114567060	ref YP_754214.1| hypothetical protein Swol_1540 [Syntrophomonas wolfei subsp. wolfei str. Goettingen G311]	38.48	1	10	10	35	3.97252e+07	2.19903e+08	5.0188e+07	168.642	9.69	4	7	677.38	35.86	9	20	305.3	20.16	6	8	382	41.7851	4.86865
Swol_1543 114567063	ref YP_754217.1| XRE family transcriptional regulator [Syntrophomonas wolfei subsp. wolfei str. Goettingen G311]	6.13	1	2	2	2	0	1.87811e+06	0						0			56.57	6.13	2	2	359	40.2679	5.77002
Swol_1547 114567067	ref YP_754221.1| type III restriction system endonuclease [Syntrophomonas wolfei subsp. wolfei str. Goettingen G311]	10.92	1	10	10	14	6.70936e+06	56050577	7.66364e+06	61.23	2.43	2	2	218.27	4.95	5	7	147.54	5.66	5	5	989	113.653	5.85889
Swol_1548 114567068	ref YP_754222.1| adenine-specific DNA-methyltransferase [Syntrophomonas wolfei subsp. wolfei str. Goettingen G311]	9.49	1	7	7	18	7.92807e+06	4.97181e+07	2.17948e+07		0			282.95	6.22	5	9	199.91	9.33	6	9	611	70.1293	5.33838
Swol_1557 114567077	ref YP_754231.1| molybdate-binding protein [Syntrophomonas wolfei subsp. wolfei str. Goettingen G311]	43.53	1	14	14	45	6.11032e+07	821184330	1.2704e+08	259.508	19.87	6	9	709.09	40.06	12	23	429.833	25.55	8	13	317	35.7797	7.15186
Swol_1560 114567080	ref YP_754234.1| deoxyribose-phosphate aldolase [Syntrophomonas wolfei subsp. wolfei str. Goettingen G311]	25.68	1	5	5	14	7.38928e+06	6.2059e+07	4.00414e+07	190.08	16.67	3	4	290.88	21.17	4	6	205.28	14.86	3	4	222	24.5389	6.11279
Swol_1561 114567081	ref YP_754235.1| Era, Era/TrmE family GTP-binding protein [Syntrophomonas wolfei subsp. wolfei str. Goettingen G311]	19.45	1	5	5	10	1.84356e+07	2.76358e+07	3.20774e+07	150.558	14.33	4	4	85.13	9.22	2	2	138.64	14.33	4	4	293	33.1665	6.07471
Swol_1564 114567084	ref YP_754238.1| metal-dependent hydrolase [Syntrophomonas wolfei subsp. wolfei str. Goettingen G311]	30.13	1	4	4	7	14815334	1.247e+08	2.09807e+06	71.26	18.59	2	2	132.46	21.15	3	5		0			156	17.9229	4.729
Swol_1565 114567085	ref YP_754239.1| metal dependent phosphohydrolase [Syntrophomonas wolfei subsp. wolfei str. Goettingen G311]	9.86	1	6	6	15	1.32657e+07	3.15908e+07	1.23734e+07	105.143	4.93	3	3	218.36	9.86	6	8	92.46	1.92	2	4	730	82.4543	6.63916
Swol_1566 114567086	ref YP_754240.1| PhoH-like protein [Syntrophomonas wolfei subsp. wolfei str. Goettingen G311]	18.01	1	4	4	4	5.69778e+06	15954200	16582068		0			133.03	10.87	2	2	74.77	7.14	2	2	322	36.3873	6.20166
Swol_1572 114567092	ref YP_754246.1| diadenosine tetraphosphate (Ap4A) hydrolase [Syntrophomonas wolfei subsp. wolfei str. Goettingen G311]	50	1	4	4	26	3.66329e+07	6.2099e+08	1.92073e+08	225.02	23.28	2	7	367.63	50	4	10	288.46	23.28	2	9	116	12.9147	6.3667
Swol_1573 114567093	ref YP_754247.1| 30S ribosomal protein S21 [Syntrophomonas wolfei subsp. wolfei str. Goettingen G311]	34.48	1	3	3	19	2.05478e+08	373122099	3.60301e+08	151.31	29.31	2	4	267.98	34.48	2	9	217.94	34.48	3	6	58	6.8108	10.3306
Swol_1574 114567094	ref YP_754248.1| MiaB-like tRNA modifying enzyme [Syntrophomonas wolfei subsp. wolfei str. Goettingen G311]	5.48	1	2	2	3	2.26057e+07	31008624	1.59692e+06		0			144.84	5.48	2	3		0			456	51.3835	6.15088
Swol_1576 114567096	ref YP_754250.1| 50S ribosomal protein L11 methyltransferase-like protein [Syntrophomonas wolfei subsp. wolfei str. Goettingen G311]	26.06	1	6	6	30	6.698e+07	179939506	7.98989e+07	186.51	9.45	2	3	443.67	26.06	6	14	523.74	26.06	6	13	307	34.3594	4.83057
Swol_1577 114567097	ref YP_754251.1| chaperone DnaJ [Syntrophomonas wolfei subsp. wolfei str. Goettingen G311]	13.26	1	4	4	6	44217384	6.53792e+07	99546153		0			158.95	13.26	4	6		0			377	41.7162	8.20654
Swol_1578 114567098	ref YP_754252.1| chaperone DnaK [Syntrophomonas wolfei subsp. wolfei str. Goettingen G311]	57.54	1	35	36	182	1.24912e+09	2.93569e+09	2.11089e+09	1269.52	29.34	18	35	2329.54	52.46	30	77	2336.75	42.13	26	70	610	66.346	4.85596
Swol_1579 114567099	ref YP_754253.1| GrpE protein [Syntrophomonas wolfei subsp. wolfei str. Goettingen G311]	65.22	1	12	12	35	1.59092e+08	4.56609e+08	5.55697e+08	383.163	48.91	7	11	295.8	46.74	9	13	409.602	47.83	7	11	184	20.9268	4.84326
Swol_1581 114567100	ref YP_754254.1| heat-inducible transcription repressor HrcA [Syntrophomonas wolfei subsp. wolfei str. Goettingen G311]	32.55	1	9	9	16	45571522	6.37454e+07	1.80184e+07	71.97	5.87	2	2	212.78	25.81	7	10	88.86	9.09	3	4	341	38.8602	5.05908
Swol_1583 114567102	ref YP_754256.1| GTP-binding protein LepA [Syntrophomonas wolfei subsp. wolfei str. Goettingen G311]	10.85	1	5	6	12	1.50677e+07	1.322e+08	3.50242e+07	97.31	3.01	2	3	213.02	8.51	4	5	174.14	5.51	3	4	599	67.5489	5.30029
Swol_1587 114567106	ref YP_754260.1| 30S ribosomal protein S20 [Syntrophomonas wolfei subsp. wolfei str. Goettingen G311]	30.68	1	2	2	12	2.15018e+07	3.6991e+08	3.24751e+07	169.654	30.68	2	3	227.31	30.68	2	4	293.966	30.68	2	5	88	9.82957	10.7847
[truncated: 426 more rows]

## Sheet: BC HILIC-ProteinsPeptides
Accession	Description	ΣCoverage	Σ# Proteins	Σ# Unique Peptides	Σ# Peptides	Σ# PSMs	B1 F1: Area	B1 F2: Area	B1 F3: Area	B1 F4: Area	B1 F5: Area	B2 F1: Area	B2 F2: Area	B2 F3: Area	B2 F4: Area	B2 F5: Area	B3 F1: Area	B3 F2: Area	B3 F3: Area	B3 F4: Area	B3 F5: Area	Score B1 F1	Coverage B1 F1	# Peptides B1 F1	# PSM B1 F1	Score B1 F2	Coverage B1 F2	# Peptides B1 F2	# PSM B1 F2	Score B1 F3	Coverage B1 F3	# Peptides B1 F3	# PSM B1 F3	Score B1 F4	Coverage B1 F4	# Peptides B1 F4	# PSM B1 F4	Score B1 F5	Coverage B1 F5	# Peptides B1 F5	# PSM B1 F5	Score B2 F1	Coverage B2 F1	# Peptides B2 F1	# PSM B2 F1	Score B2 F2	Coverage B2 F2	# Peptides B2 F2	# PSM B2 F2
[truncated: 19,844 more rows]
[truncated: 35 more columns]

[truncated: 6 more sheets: CM HILIC ProteinsPeptides, SwolMB_ButyrateAcylPeptides, SwolMB_CrotonateAcylPeptides, SwolMB_ValerateAcylPeptides, SwolMB_MethylbutyrateAcylPeptid, SwolMB_HexanoateAcylPeptide]
